# Supplementary material for: A novel fatty acid metabolism-related signature identifies features of the tumor microenvironment and predicts clinical outcome in acute myeloid leukemia
Source: Lipids Health Dis. 2022 Aug 25;21:79. doi: 10.1186/s12944-022-01687-x (PMC9404605; doi:10.1186/s12944-022-01687-x)
Supplement: Supplementary file 2 — Additional file 2. [file 12944_2022_1687_MOESM2_ESM.xlsx]

## Sheet: S1
Table S1: Pathway signatures related to tumor development and the infiltration level of MDSCs and CD8 T effector cells
id	Cluster	Fatty acid biosynthesis	Fatty acid elongation	Fatty acid degradation	Steroid biosynthesis	Primary bile acid biosynthesis	Steroid hormone biosynthesis	Glycerolipid metabolism	Glycerophospholipid metabolism	Ether lipid metabolism	Sphingolipid metabolism	Arachidonic acid metabolism	Linoleic acid metabolism	alpha-Linolenic acid metabolism	Biosynthesis of unsaturated fatty acids	Hypoxia	Reactive oxygen species pathway	Immune checkpoint	Angiogenesis	Nucleotide excision repair	DNA damage repair	Mismatch repair	VEGF signaling pathway	Focal adhesion	ECM receptor interaction	Cell adhesion molecules CAMS	Inflammatory response	MDSC	CD8 T effector
TCGA-AB-2803	A	-0.355686	-0.630999	-0.395524	-0.484091	0.571688	0.137585	-0.3352	-0.345204	-0.0598791	-0.419973	0.19591	0.343249	0.0368898	-0.608617	0.0371376	-0.39776	-0.823789	0.947758	-0.457789	0.742442	-0.957195	-0.292894	-0.0340448	0.276708	-0.16333	-0.00298871	-0.555917	-0.335708
TCGA-AB-2805	B	-0.351494	-0.376231	-0.0329866	-0.0350567	-0.385554	-0.0269752	-0.121014	-0.0104215	-0.00527101	-0.0215033	-0.229416	-0.257618	-0.106491	-0.208929	-0.127594	0.0334001	-0.588943	-0.514172	-0.155722	-0.860261	-0.598259	0.122631	-0.00206206	-0.198982	-0.0770189	0.233973	0.460128	-0.170944
TCGA-AB-2806	A	0.511244	0.492098	0.146431	-0.343792	-0.0244234	0.0708108	-0.145332	-0.0599283	0.149869	-0.0567107	-0.121349	0.0749975	-0.0854318	-0.134458	-0.291151	-0.293917	-0.82592	-0.782385	0.637044	0.350808	0.386672	-0.0741945	-0.126606	-0.225526	-0.374063	-0.312194	-0.678281	-0.721497
TCGA-AB-2808	C	-0.175754	0.355114	0.118478	-0.147965	0.251865	0.0506089	-0.102784	-0.0949781	0.0629931	-0.279283	-0.0800673	-0.190618	-0.321189	0.0268713	-0.16564	-0.0665819	0.0369897	0.701951	0.603191	0.0196365	0.753098	-0.195716	-0.14445	-0.164226	-0.183198	0.114312	-0.111617	-0.497062
TCGA-AB-2810	A	0.254983	-0.100827	-0.244875	-0.200495	-0.198133	-0.012964	-0.179669	-0.380427	-0.207767	-0.233862	-0.0109888	-0.185632	-0.208796	-0.073285	-0.0157802	0.157954	-0.592779	-0.64222	-0.716199	0.766432	-0.716991	-0.293114	-0.276882	-0.151177	-0.117222	-0.166092	-0.289887	0.576582
TCGA-AB-2811	B	0.168523	-0.451182	-0.345642	0.190402	0.0228343	0.0876119	-0.0524944	0.077941	0.080434	0.050069	0.290514	0.177691	0.196003	-0.145177	0.338287	0.328658	-0.58328	-0.517764	-0.553993	0.0189667	-0.694706	0.225184	-0.00499949	-0.0343461	0.149407	0.302152	0.620006	-0.0418607
TCGA-AB-2812	A	0.385575	-0.602437	-0.251381	-0.0937904	0.277555	0.149153	-0.169623	-0.187002	0.29873	-0.213396	0.0717065	0.397583	0.142876	-0.133602	-0.192171	-0.43158	-0.616951	-0.608244	0.0636588	-0.690992	0.642464	-0.321466	-0.316019	-0.16611	-0.397066	-0.269673	-0.658843	-0.998843
TCGA-AB-2813	C	-0.564695	-0.0448924	-0.0130616	-0.153229	0.143425	0.187904	0.152883	0.224093	0.286422	0.165367	0.256355	0.162848	0.338599	-0.238052	0.382498	0.292828	0.45919	0.807897	-0.5901	-0.972844	-0.191524	0.276317	0.278645	0.102375	0.321306	0.52828	0.699553	0.662435
TCGA-AB-2814	A	-0.0871445	0.0343488	-0.109954	-0.121125	-0.0574557	0.0562726	-0.308385	-0.178176	-0.258218	-0.268682	-0.163402	-0.253623	-0.343548	-0.185651	-0.182993	-0.367665	0.82799	-0.768624	-0.489938	0.930892	-0.860079	-0.226086	-0.234841	-0.169181	-0.17461	-0.258253	-0.548353	-0.250708
TCGA-AB-2815	C	-0.277875	-0.312497	-0.11311	-0.366045	-0.126457	-0.139725	-0.190579	-0.0590878	0.0879041	0.28245	0.103187	-0.065377	0.0642675	0.513481	0.193305	0.0535065	0.72929	0.648674	-0.497671	-0.999026	0.870978	0.0956628	0.303516	0.34309	0.163868	0.282439	0.511581	-0.991476
TCGA-AB-2816	B	-0.501322	-0.511212	-0.332673	-0.418541	0.0905057	-0.100189	0.119314	0.136397	0.270222	0.223597	0.246977	-0.0283205	0.0802051	-0.53436	0.195431	0.331037	0.83962	-0.713946	-0.0603099	-0.999574	-0.919018	0.153659	0.295188	0.141918	0.39302	0.464073	0.792847	0.606722
TCGA-AB-2817	B	0.214694	-0.322247	-0.0749436	-0.329726	-0.312433	-0.275599	0.101522	0.0480928	-0.0137584	0.0378565	0.215753	0.280045	0.225231	0.00693967	-0.0892817	-0.0179674	-0.11651	0.91293	-0.704204	0.388681	-0.551496	0.179885	0.0610427	0.108748	0.0419649	0.130159	-0.0701734	0.253022
TCGA-AB-2818	B	-0.137006	-0.419995	-0.0824023	-0.131978	0.0603892	-0.02932	-0.173398	-0.0120566	-0.0276069	0.0650266	-0.0568194	-0.216687	-0.295282	-0.252893	0.0619914	0.142296	0.685146	-0.373093	0.73063	-0.453101	-0.833897	0.0439297	0.0797214	-0.0620116	-0.177129	0.312598	0.486365	-0.198344
TCGA-AB-2819	C	0.227822	0.606541	0.339993	0.0784476	0.184418	0.0306903	0.12927	-0.121832	0.320932	-0.0940394	-0.0416942	-0.166144	-0.0091155	0.178384	0.131985	0.143271	-0.785064	0.53737	0.562639	0.556855	0.772217	-0.208697	-0.0664139	0.0382537	0.075247	-0.119003	-0.535826	0.723993
TCGA-AB-2820	C	-0.239838	-0.602446	-0.295696	0.188898	-0.380298	-0.275272	-0.170378	0.215935	0.170911	0.147572	-0.159445	0.0502603	0.0317921	-0.267295	-0.166963	-0.16108	-0.545773	-0.856791	-0.522635	0.386732	-0.903188	0.417747	0.058715	-0.0872378	-0.202958	-0.0222749	-0.332597	-0.618291
TCGA-AB-2821	C	0.360237	-0.422537	-0.158285	-0.256004	-0.185521	-0.0777892	0.308411	0.290712	0.162134	0.121372	0.0156633	-0.216463	0.00225335	-0.272913	0.410246	-0.20681	-0.317198	0.749323	0.889975	0.264895	-0.821719	0.21552	0.289552	0.239593	0.286014	0.213836	0.0605175	0.130027
TCGA-AB-2822	A	-0.319917	-0.43984	-0.252073	-0.561122	-0.252409	0.1133	-0.438163	-0.204885	-0.104976	-0.350892	-0.213783	-0.0578767	-0.225987	-0.528986	-0.338908	-0.479208	0.885469	-0.637653	-0.342954	0.730691	-0.842543	-0.317126	-0.35022	-0.333302	-0.279174	-0.443011	-0.66044	-0.494931
TCGA-AB-2823	B	0.476025	0.392894	0.238605	0.639012	0.138659	0.00342388	-0.0169352	0.146373	0.106477	-0.124445	0.0308517	0.173025	0.205674	0.0250557	-0.039342	0.230245	-0.863123	-0.557342	0.405669	-0.807227	-0.487685	0.171481	0.0811909	-0.0417406	-0.270244	-0.18022	-0.186847	0.27208
TCGA-AB-2824	C	0.422792	0.00657384	0.0948074	-0.306722	0.508481	0.262372	0.0629788	-0.0291686	0.0405212	0.0520619	0.392036	0.223333	0.46	0.233102	0.127384	-0.105602	-0.54559	0.761013	-0.767589	-0.322982	0.759917	-0.0343827	0.183042	0.489074	0.162022	0.0655456	-0.136141	0.550948
TCGA-AB-2825	B	0.0542875	0.37102	0.393954	0.577694	0.230727	0.0185545	0.364957	0.339371	0.265265	0.177592	0.0303027	-0.0893517	0.117086	0.543795	0.0911501	0.5051	0.59838	-0.691235	-0.746461	-0.740128	0.833775	0.317804	0.15017	-0.118742	-0.079397	0.178708	0.707108	-0.859348
TCGA-AB-2826	B	-0.441365	-0.165545	-0.10865	-0.225701	0.374424	0.137077	0.0334007	-0.0491972	0.110605	-0.0411812	0.0551116	0.0244402	0.0125417	-0.340939	0.19972	0.159607	-0.888696	-0.441593	-0.132341	-0.576948	-0.133132	-0.0981767	-0.0683458	-0.166776	0.21352	0.426563	0.611926	-0.310074
TCGA-AB-2828	C	-0.425418	-0.181752	-0.0588051	-0.347279	0.0270456	-0.182063	0.182834	0.0546813	0.105909	0.145045	0.00492578	-0.058211	0.100338	0.160724	0.190692	0.150394	0.0409474	0.491643	-0.20151	-0.882059	0.502907	0.130945	0.262158	0.0753267	0.0417917	0.305037	0.579407	-0.880233
TCGA-AB-2830	C	0.469094	-0.287324	0.233043	0.031508	-0.231772	-0.0575498	-0.0856003	-0.186374	-0.135086	0.118756	0.0363765	0.0122924	0.326652	0.100535	-0.072867	-0.322392	0.138064	-0.194447	-0.963163	0.684172	0.36323	0.0337314	0.0702007	0.225031	0.12678	-0.224088	-0.0879116	0.763814
TCGA-AB-2832	B	0.599745	0.329632	0.243953	0.189166	-0.0875455	-0.100167	0.0958601	-0.0242422	0.134062	0.151028	0.153323	0.423848	0.505186	0.211711	-0.148819	-0.130449	-0.629616	-0.729108	-0.819831	0.709136	-0.928395	0.0226022	-0.150621	-0.160013	0.0140796	-0.264454	-0.0796532	-0.696228
TCGA-AB-2833	B	-0.650052	-0.183161	0.0824936	-0.196219	-0.0090308	0.125036	0.139818	-0.026299	0.0198697	0.20109	0.179016	0.0969595	-0.161075	0.188713	0.270747	0.48648	0.831948	0.794258	-0.40579	-0.698237	-0.0363199	0.130109	0.196695	0.133178	0.267823	0.47855	0.601298	-0.494627
TCGA-AB-2834	C	-0.227766	-0.238891	-0.165623	-0.0916077	0.413293	-0.0795611	0.0879325	-0.0794817	-0.0424018	-0.0288396	-0.252031	-0.316215	-0.310686	-0.17695	0.0246045	0.0492434	-0.57025	0.825677	0.587177	-0.929004	0.928882	0.0831752	0.0578221	-0.206982	0.0278902	0.0433902	0.447785	-0.556976
TCGA-AB-2835	B	0.209034	0.350392	0.228886	0.189032	0.277953	-0.124926	0.246469	0.236971	-0.0164708	0.0982799	-0.100662	-0.237033	0.0973627	0.341923	0.310813	0.519564	-0.72722	0.746339	-0.362073	-0.741346	-0.277012	0.332429	0.311434	0.14643	0.0648215	0.192316	0.683677	-0.918714
TCGA-AB-2836	B	0.0831889	0.0440839	0.208553	0.446392	0.029293	0.131212	0.156429	0.203798	0.0167319	0.364661	-0.08186	-0.191102	0.14846	0.0227746	0.1582	0.433928	0.353974	-0.346485	-0.672786	-0.730082	-0.757299	0.274105	0.0172178	-0.249685	0.130905	0.41878	0.722401	0.674186
TCGA-AB-2837	B	-0.194284	-0.00930742	0.093006	0.0141867	0.150009	-0.0046814	0.189962	0.242775	0.254193	0.323536	0.096916	-0.00514298	0.217359	-0.320626	0.155419	0.305899	0.386915	-0.832131	-0.643012	-0.976314	-0.960423	0.355548	0.0309422	-0.235218	-0.00258726	0.386779	0.775432	0.166682
TCGA-AB-2838	C	-0.0402449	-0.432754	-0.0506568	0.255008	0.130367	0.0434907	0.179393	0.170251	0.0854888	0.298757	0.0356292	-0.0107408	-0.0164555	0.496842	0.328746	0.294421	0.85399	0.977837	-0.960666	0.695436	0.286693	0.0616428	0.206877	0.216007	0.292217	0.466368	0.502097	0.601059
TCGA-AB-2839	A	0.403907	0.0238512	-0.245392	0.501602	0.220141	0.337601	-0.266113	-0.172565	-0.0302432	-0.334468	-0.0700306	0.0596003	-0.0354514	-0.227181	-0.305088	-0.291576	0.443359	-0.173075	0.455902	-0.118885	-0.356775	-0.27866	-0.126396	-0.0740431	-0.432971	-0.33794	-0.650622	-0.950559
TCGA-AB-2840	A	0.619529	-0.521726	-0.226384	0.16942	-0.0306969	0.261276	-0.0853505	-0.254409	-0.112761	-0.347984	-0.0348287	-0.0138923	-0.187978	-0.501586	-0.0593359	-0.485151	0.513441	0.699455	-0.0839346	-0.363656	0.843578	-0.268117	0.000862128	0.384435	-0.216943	-0.0989764	-0.266695	-0.821232
TCGA-AB-2841	A	0.156045	-0.656944	-0.327717	0.455356	-0.0257601	0.234216	0.00204435	0.0863284	0.111173	-0.259522	0.279707	0.488089	0.341704	-0.3533	0.225038	0.0395147	-0.641916	-0.592352	-0.828112	-0.428137	-0.760587	0.120716	0.0776196	0.322367	-0.0094798	0.07551	-0.118775	-0.219229
TCGA-AB-2842	B	-0.0990818	0.000663468	-0.00551844	-0.245598	0.389791	-0.0127326	0.0247825	-0.137764	0.0352258	0.00283828	-0.0362391	-0.232968	-0.124624	-0.0266745	0.0189469	-0.146819	-0.580114	-0.466922	-0.637471	-0.968338	0.66414	-0.0290769	0.129278	0.00169161	-0.0258745	-0.11059	-0.143578	-0.458702
TCGA-AB-2843	B	-0.414658	0.267868	-0.106654	-0.0514717	-0.326992	-0.0806798	0.125975	0.0353501	0.043461	0.106568	0.15141	-0.0250787	0.151162	0.152741	-0.00207435	0.164177	0.549913	-0.548513	-0.997747	-0.735745	0.937346	0.191605	0.0274267	0.0342388	0.341605	0.227984	0.408196	0.665053
TCGA-AB-2844	A	0.674064	0.502101	0.0894359	0.372481	0.020451	0.134829	-0.0487171	-0.0948806	-0.166388	-0.263106	-0.187929	0.0812001	-0.149819	0.227154	-0.157243	0.0874361	-0.931805	0.543337	-0.478126	0.986117	0.306847	-0.310561	-0.267567	-0.24027	-0.289007	-0.29109	0.19165	-0.981185
TCGA-AB-2845	A	-0.0065065	0.605906	0.0542415	-0.169193	-0.083766	0.138147	-0.0929413	-0.168792	-0.111919	-0.15854	-0.0567004	0.110529	-0.145385	-0.324445	-0.348832	0.114737	0.255883	-0.68198	0.645447	0.818066	0.0793071	-0.379814	-0.270509	-0.223272	-0.112828	-0.212272	0.000696564	0.556002
TCGA-AB-2846	C	0.627672	0.163417	0.354633	-0.252938	-0.421904	-0.0688065	0.141257	0.0161476	-0.0152969	0.359844	0.0679415	-0.0743555	-0.0476206	0.152059	0.219226	0.245684	-0.901665	0.405547	0.322313	-0.770999	0.264895	0.119321	0.218205	0.254546	-0.00440645	0.192359	0.580036	-0.895698
TCGA-AB-2847	C	0.315163	0.336801	-0.192339	0.0689339	0.245999	0.163609	-0.0165875	-0.0771773	-0.105251	-0.0176777	-0.0213588	-0.1029	-0.201955	0.658759	0.0437063	0.0092137	0.261911	-0.835723	-0.990745	0.860748	0.56063	0.059528	-0.0980593	-0.0304533	0.257689	-0.12603	-0.39626	0.878162
TCGA-AB-2848	B	-0.164705	-0.707647	-0.392879	0.307278	-0.302781	-0.036002	-0.166998	-0.0140757	-0.136085	0.190486	-0.231862	-0.332075	-0.268489	-0.419256	-0.0652327	-0.0616673	0.00386641	-0.930405	-0.682772	-0.231528	-0.0518464	-0.0150504	-0.133481	-0.295207	-0.0567386	0.180601	0.493688	0.198953
TCGA-AB-2849	C	-0.259459	-0.439533	-0.0481143	-0.197035	-0.383682	-0.158286	0.165582	-0.0722017	0.0193597	0.0439787	-0.277961	-0.271068	-0.135688	0.0266833	-0.17003	-0.431951	0.322434	0.426858	-0.345267	-0.614029	0.255701	-0.219356	-0.129546	-0.0720049	-0.0907532	-0.348541	-0.707119	0.0389381
TCGA-AB-2851	B	-0.341549	-0.363852	-0.163347	0.331341	-0.0590721	0.0605229	0.252532	0.237483	0.0437299	0.39235	0.261762	0.0638089	0.28164	-0.414153	0.131759	0.458516	-0.837428	-0.260754	-0.728681	-0.301306	-0.949889	0.341929	0.0693173	-0.218693	0.0726205	0.380111	0.727835	-0.715164
TCGA-AB-2853	A	0.327447	0.449495	0.251261	0.563111	0.286157	0.00727006	-0.0199909	-0.0466434	-0.00661807	-0.377894	-0.199574	0.0558522	0.0256082	0.218665	-0.413289	-0.0837249	-0.267757	-0.72107	0.622188	0.589673	-0.346242	-0.371623	-0.396385	-0.408631	-0.441773	-0.429759	-0.577731	-0.953786
TCGA-AB-2854	B	-0.434338	-0.279997	0.0606029	-0.114707	0.271854	0.0755755	0.319395	0.117469	0.306597	0.0802183	0.22148	0.244662	-0.0684026	-0.0269183	0.263673	0.26447	-0.7738	0.604287	0.820501	0.18641	0.533839	-0.136406	0.0093502	0.215887	0.245318	0.403504	0.571524	0.781715
TCGA-AB-2855	C	0.345569	-0.210916	0.238342	0.463076	-0.424799	-0.204364	0.178545	0.117611	0.0291836	-0.0692306	-0.261977	-0.159774	0.216217	0.228937	-0.0182277	0.224272	-0.263738	-0.498706	-0.818857	0.427771	0.622675	0.194191	-0.218028	-0.388934	-0.30504	-0.253252	-0.452552	-0.939112
TCGA-AB-2856	B	0.447035	0.728414	0.343604	0.297633	0.360503	0.242958	0.354593	0.0729359	-0.0213939	0.0608853	0.346435	0.0123201	0.307251	0.201787	0.167407	0.533441	-0.856486	-0.308126	-0.538162	0.806558	-0.574208	0.0578915	0.0395134	-0.00342357	0.223257	0.210533	0.635863	-0.349469
TCGA-AB-2857	C	0.0348518	0.371865	-0.032535	0.316533	0.206161	0.0802594	0.0370749	0.101859	0.00385052	0.341232	-0.0307149	-0.0769702	0.0183005	0.451496	0.173869	0.165287	0.88419	0.903005	-0.92596	0.321217	0.910494	0.108102	0.30921	0.465386	0.311239	0.211851	0.087594	0.842482
TCGA-AB-2858	A	0.296566	0.19569	-0.0491883	-0.104389	-0.0267838	0.358318	-0.0625179	-0.015108	0.145524	-0.302903	-0.0192345	0.173266	-0.156891	-0.436489	-0.124517	-0.214978	-0.563552	-0.495175	-0.462478	0.938198	-0.783298	-0.269178	-0.282623	-0.0580317	-0.00821272	-0.215938	-0.530116	0.650927
TCGA-AB-2859	B	0.0852989	0.0837415	-0.0449221	0.541308	0.222021	-0.00912677	0.362803	0.160835	0.0847886	0.187141	0.0810712	0.067051	0.252023	0.113103	-0.304754	-0.0102039	0.87597	-0.258745	0.262338	0.59631	-0.987822	0.0587692	0.12518	0.126359	0.0504509	-0.0934252	-0.201542	0.968947
TCGA-AB-2860	C	0.121151	0.32889	0.00980825	0.462886	0.0356608	-0.115971	0.110917	0.178432	0.0196762	0.221062	-0.141309	-0.31025	-0.0063119	0.102934	0.212112	0.301133	0.653789	0.553384	-0.995068	-0.315249	0.961092	0.26163	0.208095	0.159349	0.165375	0.2846	0.414086	0.74506
TCGA-AB-2861	B	0.621802	0.262123	0.268028	0.216984	0.164358	0.146218	0.245224	0.0299426	0.126604	0.0114285	0.13963	0.124619	0.00324273	0.14263	0.0712153	0.0248553	-0.848084	0.854051	-0.532316	0.905501	0.725211	-0.0040643	-0.0533869	0.128971	-0.111822	-0.0996899	-0.0220407	-0.470697
TCGA-AB-2862	A	0.45999	0.254193	0.207255	-0.135638	-0.355508	0.152723	-0.196405	-0.178807	-0.138827	-0.263195	0.208903	0.166361	0.0263273	-0.436933	-0.160784	-0.247172	-0.935519	-0.193351	-0.902274	0.634731	-0.711937	-0.219772	-0.143681	0.0656224	-0.203988	-0.299357	-0.462329	0.441471
TCGA-AB-2863	C	0.134317	0.535723	0.409103	0.0388601	0.358756	-0.0833396	-0.0947965	-0.0723968	-0.0341494	0.10559	-0.30674	-0.321009	-0.342109	0.118328	0.0789081	0.0386307	-0.255092	0.430511	0.623101	-0.783542	0.754315	-0.183207	-0.0729201	-0.166925	-0.260919	-0.0445587	-0.626226	-0.953664
TCGA-AB-2865	C	-0.137585	-0.285687	-0.145857	0.477181	-0.125759	0.129483	0.248082	0.271662	0.0545739	0.0884377	-0.0740796	-0.0698387	0.230103	0.107187	0.0504834	0.349171	0.964989	0.62919	-0.75188	-0.925594	-0.870856	0.355428	0.295647	0.108504	0.297183	0.341514	0.422717	0.654032
TCGA-AB-2866	B	-0.138306	0.173078	0.124297	0.445809	0.102005	-0.175542	0.323199	0.292693	0.174153	0.202803	0.0849626	0.065604	0.395089	-0.0353517	0.0716499	0.376094	-0.725272	-0.879197	-0.513502	-0.117423	-0.212531	0.338312	-0.0289365	-0.32424	0.0381843	0.0861874	0.634675	0.845404
TCGA-AB-2867	C	-0.72877	-0.548988	-0.393607	-0.591973	0.0736671	-0.250375	-0.317885	-0.224589	-0.0170621	-0.184521	-0.161002	-0.20627	-0.514543	-0.494436	-0.00363833	-0.301498	-0.895455	-0.80601	0.776053	-0.929187	-0.0315097	0.0242145	0.0289877	-0.0154733	0.235712	0.344719	0.357557	0.961519
TCGA-AB-2868	C	0.105954	-0.353033	-0.329773	0.266285	-0.0548208	-0.00277859	0.0200318	0.224417	0.0828916	0.1051	0.085565	0.102594	0.1379	-0.195035	-0.0222402	-0.154355	0.82385	-0.713825	-0.998052	0.414802	-0.452979	0.018797	-0.049991	0.276543	0.248989	0.00335566	0.356449	0.807471
TCGA-AB-2869	A	0.184913	0.409847	0.157359	0.519526	-0.32016	-0.10911	-0.183351	-0.140901	-0.110704	-0.324106	-0.103631	-0.229389	0.11397	0.395001	-0.287145	-0.204998	-0.14738	-0.962371	-0.491339	0.847657	0.365665	-0.213644	-0.30187	-0.315423	-0.237891	-0.384094	-0.591241	0.0136085
TCGA-AB-2870	C	0.219279	-0.31172	0.0576381	-0.0738861	-0.416933	-0.245883	0.220777	0.260409	0.0804072	0.359423	0.2042	-0.041813	0.201493	0.220712	0.134285	0.353854	0.915061	0.360063	-0.694158	0.0807684	0.923159	0.354306	0.178411	-0.00689006	0.196028	0.276297	0.686751	-0.563552
TCGA-AB-2871	A	0.420829	-0.4539	-0.241303	-0.0276412	-0.476291	-0.0347232	0.103284	0.13345	-0.263177	0.153584	-0.284083	-0.191252	-0.159186	-0.200114	-0.387431	-0.425137	0.646178	0.459981	0.364265	0.804975	-0.884129	-0.216208	-0.0839717	0.017608	-0.0310724	-0.323826	-0.432114	0.982586
TCGA-AB-2872	C	0.460575	-0.584185	-0.287888	-0.27087	-0.143191	-0.0959742	-0.0295291	-0.119133	0.00554118	-0.0284495	0.0262088	0.349934	0.0380858	-0.620006	-0.0943433	-0.553404	-0.775139	0.838037	0.541389	-0.516425	-0.707127	-0.178151	-0.0392733	0.277774	-0.273438	-0.357014	-0.574124	0.322617
TCGA-AB-2873	B	-0.415288	-0.144514	0.0543383	-0.330914	0.156018	-0.107836	0.257358	0.338859	0.205901	0.315156	0.0212828	-0.120163	0.156777	-0.0497438	0.405397	0.183927	-0.430633	0.598015	0.951898	-0.958718	0.759613	0.316707	0.374114	0.286924	0.227253	0.406926	0.656829	0.671142
TCGA-AB-2874	C	0.0683771	0.538279	0.334442	0.287187	-0.176816	-0.0827463	-0.173176	-0.103031	-0.0416988	0.134128	-0.106065	-0.209947	-0.00347173	0.000171502	-0.0209904	-0.0171902	-0.838402	-0.794015	0.962371	-0.878102	0.563735	-0.116525	-0.166345	-0.169134	-0.251484	-0.135132	-0.34711	-0.878954
TCGA-AB-2875	C	0.541464	0.556973	0.261998	0.169491	0.0319248	0.0202312	0.0516357	0.193294	0.19818	0.157059	-0.0465397	-0.154895	-0.117511	0.10855	-0.135498	-0.0728693	0.36122	-0.404573	0.677657	0.706457	0.362499	0.142096	-0.121968	-0.24815	-0.00652106	-0.21592	-0.336207	0.656224
TCGA-AB-2876	A	-0.489981	0.287318	0.0414073	-0.413401	0.371617	0.175756	-0.40116	-0.326285	0.0412918	-0.427358	0.113381	0.193555	-0.229231	-0.542471	-0.232342	-0.186729	0.566962	-0.198405	0.874935	-0.561543	0.708893	-0.441775	-0.26485	-0.130417	-0.104555	-0.139134	-0.127349	-0.163333
TCGA-AB-2877	A	0.467829	0.122082	-0.216052	0.0692351	-0.310149	-0.164578	-0.232948	-0.13471	-0.000523684	-0.167821	-0.289527	-0.0091227	-0.0540625	-0.298326	-0.224855	-0.429858	-0.943678	-0.862027	0.603678	0.974488	-0.661339	-0.311135	-0.337177	-0.367652	-0.392457	-0.412522	-0.679291	-0.159436
TCGA-AB-2878	C	0.176914	0.154821	-0.0836974	-0.253848	0.328664	0.281904	0.0356111	-0.0108489	0.0379669	-0.135121	0.214923	0.222186	-0.0365878	0.0434305	0.156075	-0.126125	0.595945	0.756264	-0.316163	-0.207903	0.803696	-0.189437	0.120191	0.442145	0.362222	0.216291	-0.375982	0.142692
TCGA-AB-2879	A	0.659878	-0.152668	0.137583	0.18722	-0.0979185	-0.152159	-0.170363	-0.107291	0.0573429	-0.171217	-0.0655682	0.124838	0.137663	0.237779	-0.301778	-0.360964	-0.834445	-0.816056	0.165038	0.91847	-0.281213	-0.198032	-0.375473	-0.454337	-0.544986	-0.502967	-0.809119	-0.965172
TCGA-AB-2880	C	0.17896	0.652619	0.384211	0.385527	-0.140886	-0.145362	0.0296032	0.211996	0.148319	-0.156867	-0.0962789	-0.0372634	-0.0433649	-0.0446938	-0.192537	0.198856	-0.666758	-0.901178	0.258441	-0.0985478	0.166621	0.0686374	-0.191981	-0.484276	-0.260608	-0.0843143	0.34163	-0.791214
TCGA-AB-2881	C	0.11738	0.0424178	0.176591	-0.323854	-0.138457	-0.0318952	-0.160534	-0.0414334	-0.154088	0.2102	0.0416519	-0.133834	-0.0383733	0.311504	-0.0811544	0.252756	0.512162	0.740981	-0.60861	-0.790909	-0.412488	-0.0343208	-0.0881511	-0.145328	0.119593	0.267227	0.516238	0.937711
TCGA-AB-2882	C	-0.358393	-0.525026	-0.257983	-0.169327	0.0922405	0.17075	0.22338	0.192999	0.178007	0.261423	0.230391	0.0498783	0.0673973	-0.0316843	0.149722	-0.373851	0.940573	0.954699	-0.952812	0.294669	-0.0345541	0.195817	0.438199	0.557976	0.37773	0.429982	0.309631	0.857217
TCGA-AB-2883	C	-0.196443	-0.526606	-0.316247	-0.640977	0.300183	0.361594	-0.235652	-0.362116	-0.114457	-0.346863	0.158246	0.419636	0.152702	-0.392896	-0.0692633	-0.501937	-0.779097	0.880233	-0.564344	0.0263342	-0.575547	-0.261625	-0.0652267	0.341867	0.0582749	-0.283537	-0.439839	-0.389412
TCGA-AB-2884	B	0.33508	0.0569926	0.0702234	-0.12031	-0.0534323	-0.163087	0.129958	0.24203	0.158853	0.332287	-0.0355116	-0.12393	0.0995826	-0.18088	0.169353	0.364709	0.683624	-0.916218	0.696898	-0.642707	-0.872378	0.0988918	0.076429	0.00604295	-0.0707329	0.149076	0.708963	0.586933
TCGA-AB-2885	C	-0.102351	0.0521103	0.226832	0.264927	-0.428203	-0.220471	-0.0706171	0.172543	-0.0162169	0.0688081	-0.0547826	0.103717	0.00108021	0.309839	-0.230313	-0.144689	-0.407069	0.85606	-0.974183	0.597406	0.148294	0.238226	0.0181369	-0.236171	0.0207626	-0.170064	-0.446072	0.50997
TCGA-AB-2886	A	0.0308239	0.275996	0.206738	-0.529711	-0.308537	-0.0990567	0.178227	0.210486	0.260289	-0.260014	-0.107566	-0.0243609	0.0754737	-0.280349	-0.361345	-0.226984	-0.105611	-0.794502	0.552592	0.804244	0.149938	0.0728178	-0.159278	-0.317993	-0.226099	-0.295858	-0.596536	0.292173
TCGA-AB-2887	C	0.543642	0.174627	0.247943	0.0922149	-0.232487	-0.340197	-0.00418103	-0.0152097	-0.320096	-0.147944	-0.259337	-0.370231	-0.22951	0.386782	-0.251732	-0.26904	0.000273998	0.186105	0.0582397	0.684964	0.289494	-0.0736857	-0.151948	-0.224613	-0.186428	-0.398977	-0.735321	0.0615277
TCGA-AB-2889	C	0.245982	0.107319	0.301304	-0.452535	-0.200978	0.00634455	0.0654534	0.0586854	-0.213643	0.300403	0.231113	0.0115619	-0.0863682	0.106161	0.0408	0.128079	-0.212653	0.625171	-0.643499	-0.639663	0.421378	0.0544607	0.00836631	-0.0458606	0.027233	0.182716	0.587941	0.449447
TCGA-AB-2890	C	-0.825955	-0.697211	-0.343327	-0.475355	-0.264519	-0.125879	-0.0890584	0.027607	-0.0873065	-0.218338	-0.190989	-0.267422	-0.347017	-0.351389	-0.153512	-0.160975	0.716626	-0.0550735	-0.486102	-0.780619	-0.910007	0.188681	0.0538522	-0.223824	0.108351	0.102781	0.55136	0.994885
TCGA-AB-2891	C	0.424799	0.612367	0.246302	0.483104	-0.24769	-0.116847	0.0225183	-0.128447	-0.068529	0.290852	-0.252498	-0.296258	-0.164675	0.460463	0.000998619	0.265121	0.679179	-0.607514	0.960423	0.216732	0.931196	0.0492437	0.0812714	-0.123265	0.020171	0.050755	0.359761	-0.528176
TCGA-AB-2892	C	-0.223154	-0.340794	-0.285901	-0.399849	0.137618	0.221484	-0.267924	-0.327897	-0.0932823	-0.0169745	0.309692	0.138689	0.00958934	0.0876772	0.107428	-0.176634	0.127835	0.446464	0.0207325	-0.864828	-0.154261	-0.106825	-0.016129	0.230059	0.125898	0.374379	0.316948	-0.568058
TCGA-AB-2893	B	0.0441191	0.516559	0.184858	0.126545	0.120845	0.0996278	0.349193	0.0360946	0.22872	-0.0256623	0.140305	0.0198746	0.18579	0.310882	0.255198	0.448845	-0.956952	-0.217463	0.742625	0.558438	0.552288	0.0792075	0.00313407	-0.151357	0.217625	0.289092	0.677212	-0.122477
TCGA-AB-2894	C	-0.11977	0.41727	0.053435	0.248802	-0.0443215	0.0574694	-0.240685	-0.15844	-0.0177634	-0.322044	0.109425	0.153212	0.0514909	0.0108176	-0.329364	-0.350461	-0.378391	-0.844491	-0.514963	0.459616	0.510214	-0.272391	-0.241542	-0.0559449	-0.136436	-0.43619	-0.588872	0.581393
TCGA-AB-2895	A	0.400862	0.157877	0.33261	0.285863	0.205299	-0.0164946	0.0431068	0.0462433	-0.0331307	-0.174898	-0.0603582	0.0836865	0.155097	0.405406	-0.327546	-0.198801	0.0500807	0.156148	0.494505	0.676987	-0.737571	-0.0992574	-0.1863	-0.216672	-0.433905	-0.453026	-0.707356	-0.984169
TCGA-AB-2896	B	0.0980413	0.0446553	0.0880136	0.581447	0.223572	-0.0762645	-0.021753	0.102217	0.0169661	-0.165692	0.0912373	0.19916	0.290794	0.332588	-0.344019	0.265987	-0.48598	-0.840351	0.449204	0.351783	0.428867	-0.233579	-0.314185	-0.372099	-0.313347	-0.401575	-0.338971	-0.459677
TCGA-AB-2897	A	-0.0167505	0.06623	-0.0898561	-0.239559	-0.31013	0.316935	-0.248835	-0.182912	-0.12	-0.206345	0.23581	0.345303	0.161595	-0.496376	0.06414	-0.291061	-0.938929	0.580357	0.476604	-0.00484062	-0.822632	-0.166927	-0.0998267	0.169022	-0.325856	-0.223355	-0.475851	-0.302646
TCGA-AB-2898	C	0.40777	-0.504409	-0.250303	-0.118542	-0.144254	-0.346954	-0.0603591	0.187037	-0.194416	0.0460856	-0.0733971	-0.188338	-0.0285324	-0.0936125	0.117037	-0.135695	-0.602947	0.532438	-0.0161659	0.330654	-0.661948	0.226827	0.117175	0.0420378	-0.0605012	-0.146892	-0.318904	0.456328
TCGA-AB-2899	B	-0.605185	-0.576859	-0.279851	-0.541456	-0.135086	-0.1175	0.0887496	0.119934	-0.0670759	-0.192265	-0.209719	0.0433787	-0.0477164	-0.193034	-0.165359	0.00303443	0.460103	0.514294	0.218559	0.129601	0.25704	0.240461	0.184247	0.0440857	0.150422	0.0820214	0.36847	0.717904
TCGA-AB-2900	B	0.205537	-0.29382	-0.0529946	-0.0108555	-0.1515	-0.0705429	0.0720861	0.174843	-0.092506	-0.00971112	-0.0626961	-0.162195	0.0044178	0.0360374	0.223234	0.406058	0.536092	-0.539197	-0.830182	-0.159375	0.526228	0.0370304	0.109276	0.107197	-0.262269	-0.0192494	0.489638	-0.950315
TCGA-AB-2901	C	0.411273	0.296239	0.190457	0.312339	-0.125111	-0.271577	-0.0638455	0.252446	0.063843	-0.147737	-0.293991	-0.335093	0.00684932	0.185755	0.033564	-0.0283437	0.939173	-0.745791	0.560508	-0.475934	0.89722	0.262149	0.0792002	-0.25108	-0.32001	-0.200232	-0.330085	0.239687
TCGA-AB-2903	A	-0.262761	-0.210695	0.0814716	0.105249	-0.153084	-0.072652	-0.246928	-0.382879	-0.198	-0.25012	-0.254536	-0.0305052	-0.285149	0.255719	-0.296939	-0.401322	-0.863671	-0.736658	-0.660426	0.741346	-0.76899	-0.361841	-0.314395	-0.326812	-0.460541	-0.423948	-0.730923	-0.966146
TCGA-AB-2904	C	0.302896	-0.356139	-0.153096	-0.0307306	-0.00228043	0.0608405	-0.0997727	-0.261945	-0.0820027	-0.207034	0.223638	0.355982	0.149906	-0.027519	-0.0622875	-0.402284	0.812707	0.810394	0.584863	0.593144	0.16656	-0.232949	-0.0503794	0.304835	0.26692	-0.139056	-0.326318	0.774957
TCGA-AB-2908	C	-0.272678	0.0096094	-0.225622	-0.140369	0.146868	0.252251	-0.0400957	-0.0189663	-0.0349196	0.017852	0.380085	0.416364	0.273533	-0.0557787	0.316443	0.014941	-0.404573	-0.0721223	-0.96091	-0.00277042	-0.44823	-0.04215	0.137654	0.461005	0.39924	0.203591	0.273456	0.898804
TCGA-AB-2910	B	0.659101	0.701624	0.424374	0.393444	0.0476894	-0.00284451	0.415478	0.295083	0.146686	0.215793	-0.0666107	0.0414359	0.325911	0.459447	0.171295	0.163775	-0.930283	-0.469662	-0.725637	0.628703	0.859957	0.0934523	-0.00906664	-0.205339	-0.387137	-0.154898	0.170019	-0.840838
TCGA-AB-2911	C	-0.71273	-0.754598	-0.490341	-0.556088	-0.0347454	0.00667763	-0.155179	-0.196766	0.00736622	-0.0487799	0.119897	0.0395	-0.0799263	-0.510399	-0.0365568	-0.215285	0.158097	0.10829	0.360916	-0.875544	-0.829269	0.0681123	0.0305717	0.193215	0.430916	0.420944	0.601729	0.764118
TCGA-AB-2912	C	-0.531779	-0.449723	-0.0973671	-0.416169	-0.0806138	0.0791225	0.0835196	-0.166373	0.158959	-0.190818	-0.324606	-0.0155456	-0.131053	-0.238798	-0.0739726	-0.326015	0.681189	0.896246	0.871404	-0.77928	0.890584	-0.0796973	0.0639844	0.178382	0.0836387	0.0914817	0.0163609	0.453831
TCGA-AB-2913	A	0.243962	-0.680788	-0.288576	0.313152	0.133003	0.134847	-0.316168	-0.308789	-0.247618	-0.248313	-0.246418	0.144585	0.00673706	-0.216942	-0.45067	-0.623875	-0.549974	-0.496636	0.181782	-0.593205	-0.424361	-0.456184	-0.271273	0.0123071	-0.369503	-0.476875	-0.76592	-0.395379
TCGA-AB-2914	C	0.1277	-0.492096	-0.293895	-0.166202	-0.0638974	0.288823	-0.337586	-0.35665	-0.358258	-0.261748	-0.180449	-0.207145	-0.473337	-0.273685	-0.171349	-0.253324	-0.544616	0.871099	0.951533	-0.825068	0.456084	-0.275695	-0.0198618	0.0162964	0.00988252	0.106697	-0.146521	0.0566566
TCGA-AB-2915	B	0.113408	0.389068	0.106017	0.390272	0.153341	0.121633	0.18749	0.349896	-0.0707605	0.227757	-0.0282091	-0.358942	-0.0460722	0.505297	0.154261	0.471203	0.955369	0.44896	0.643742	-0.682467	-0.197735	0.291278	0.0746406	-0.147979	0.270444	0.421786	0.661646	0.984717
TCGA-AB-2916	B	-0.442435	-0.41908	-0.131791	-0.446775	-0.204199	-0.0407612	0.0790343	0.0192417	0.0664778	0.320416	0.110644	-0.234365	-0.225902	-0.208211	0.0722655	-0.0804087	0.873291	-0.141048	0.931074	-0.899839	-0.964746	0.124315	0.179603	-0.0832905	0.35786	0.474901	0.621211	0.692696
TCGA-AB-2917	C	-0.48015	-0.535499	-0.221592	-0.271515	0.0544365	0.270425	-0.132084	-0.188483	-0.0522769	-0.171496	-0.107022	0.218952	-0.103959	0.201806	-0.236633	-0.477917	0.73404	-0.836941	0.567023	0.108594	0.468079	-0.137489	-0.194684	-0.278873	-0.217047	-0.123034	-0.457168	0.364204
TCGA-AB-2918	B	0.493908	0.500807	0.117735	0.216215	0.115493	0.133288	0.0297058	0.0797661	-0.0562794	-0.0206153	0.0278119	0.261293	0.158448	-0.077843	-0.183535	0.397076	0.494322	-0.77447	0.413402	0.630529	0.937833	-0.0581924	-0.231352	-0.293324	-0.150624	-0.191895	-0.114714	-0.996773
TCGA-AB-2919	A	0.170079	0.152457	0.0155158	-0.165359	-0.509927	-0.25975	-0.302482	-0.152439	-0.208721	-0.172301	-0.372363	-0.344852	-0.235258	-0.248485	-0.388308	-0.386557	-0.8602	-0.792249	0.504856	0.985448	0.515938	-0.370193	-0.377812	-0.37805	-0.370068	-0.536812	-0.798135	-0.698298
TCGA-AB-2920	A	-0.0205384	-0.227668	-0.355517	0.328913	-0.00836854	-0.141207	0.20324	0.265074	-0.0771805	0.122975	-0.0115058	0.0564245	0.037088	0.351991	-0.0124042	0.133762	-0.748531	0.833227	-0.913965	0.746644	-0.614759	0.1447	-0.130646	-0.134725	0.00129817	-0.163414	0.0111676	0.443967
TCGA-AB-2921	B	0.625316	0.503669	0.477805	0.299652	0.248426	-0.0383602	0.107365	0.161666	0.148455	0.235106	0.0816522	0.113232	0.169234	-0.0993878	-0.172929	0.392076	-0.535909	-0.922185	0.605991	0.875301	-0.600755	-0.189678	-0.343549	-0.475797	-0.0454351	-0.0429318	0.390103	-0.260085
TCGA-AB-2924	B	0.0573794	0.106861	0.284903	0.25976	-0.0315519	-0.00173588	0.20059	0.2861	-0.0291304	0.12519	-0.0500405	-0.272107	0.052102	-0.157469	0.129965	0.263712	-0.499559	-0.886078	0.667854	-0.618778	-0.696228	0.170506	0.020846	-0.217367	-0.1259	0.060485	0.541803	-0.831339
TCGA-AB-2925	B	0.355966	0.552276	0.300797	0.135489	0.35494	0.0295279	0.329223	0.0777611	0.0844318	0.0866676	0.327567	0.221159	0.438772	0.434089	0.186162	0.362396	-0.706153	-0.501933	-0.714068	-0.280726	0.557524	0.0704416	-0.0298579	-0.0179892	-0.0929791	-0.0319317	0.474329	-0.906536
TCGA-AB-2927	C	-0.456584	-0.579026	-0.267449	-0.592497	-0.0370038	0.0243864	0.202257	0.0699699	0.0758482	0.035674	0.265877	0.0333337	0.161116	-0.453101	0.219258	-0.257868	0.44348	0.220933	-0.750419	0.326453	-0.605504	0.15646	0.137042	0.208906	0.365253	0.228144	0.463381	0.718878
TCGA-AB-2928	C	0.408184	0.271335	0.0737059	0.490106	-0.194674	-0.241849	-0.102417	0.0674651	-0.173356	0.116567	-0.312976	-0.35043	-0.225484	0.514667	-0.203925	-0.0524491	0.328888	0.255274	0.604895	0.495175	0.308126	0.105279	-0.0764826	-0.253895	-0.256445	-0.347479	-0.708499	-0.643499
TCGA-AB-2929	C	-0.156675	0.260752	0.24333	0.252978	-0.0985802	-0.0302157	-0.0168978	0.0766833	-0.197286	-0.111282	-0.0815554	-0.12097	-0.147389	0.370762	-0.275156	0.0854869	0.41054	0.569763	0.313179	0.372058	-0.644899	0.177399	0.0193985	-0.212265	0.0346315	-0.0229353	-0.204191	-0.531038
TCGA-AB-2930	C	0.101725	0.690638	0.390206	0.316175	-0.26481	-0.104751	0.124142	0.163027	-0.0201162	-0.0205719	0.10088	0.0674849	0.235929	-0.0201947	-0.308524	0.282288	0.263433	-0.933266	0.866594	0.276403	0.621518	-0.088578	-0.372478	-0.510181	-0.244174	-0.31387	-0.0116808	-0.76698
TCGA-AB-2931	B	0.550162	0.395078	0.230795	0.392572	-0.104103	-0.141365	-0.0830126	0.0858753	0.134119	0.0720908	0.142517	0.0960815	0.388164	0.518183	-0.0526132	0.443435	0.419308	-0.707675	0.408165	0.66481	-0.672055	0.128207	-0.0431308	-0.278411	-0.217685	-0.293997	-0.417848	-0.555393
TCGA-AB-2932	B	-0.0223564	0.199816	0.13417	-0.156294	0.20201	-0.0246621	0.372006	0.257244	0.17108	0.131972	0.0199225	-0.0182515	0.264653	0.256268	0.284819	0.530898	-0.326514	0.440253	-0.735501	-0.384358	-0.218985	0.267079	0.175002	0.0165138	-0.045245	0.271378	0.616935	-0.621518
TCGA-AB-2933	C	-0.626176	-0.629589	-0.402554	-0.45594	-0.216531	0.137993	-0.0724589	-0.289726	-0.140358	-0.103989	0.106202	0.118664	-0.0830468	0.127615	-0.0703853	-0.25711	-0.198344	-0.478613	0.572259	-0.753828	0.462112	-0.0849368	-0.056387	-0.234918	0.266323	0.355705	0.29872	0.540963
TCGA-AB-2934	B	-0.153812	-0.401563	0.0559817	0.15586	0.178821	0.131465	0.148744	0.156379	0.116827	0.361826	0.0400591	-0.164373	0.0961674	-0.195387	0.0872352	0.0672128	0.921089	-0.407434	-0.213261	-0.491521	-0.960849	0.224022	0.023436	-0.102102	0.244995	0.403665	0.725863	-0.513258
TCGA-AB-2935	C	-0.301054	-0.246081	-0.23073	-0.0960528	0.118242	0.208249	0.125175	0.176729	0.14925	0.243947	0.177397	0.328653	0.254731	-0.252633	0.361954	0.0498265	0.856303	0.759369	0.618291	0.59972	-0.317807	0.229091	0.192624	0.340275	0.230837	0.393058	0.460118	0.946784
TCGA-AB-2936	C	-0.494399	-0.479538	-0.277133	-0.383317	-0.510595	-0.218198	0.0173381	0.229198	-0.0386717	-0.100927	-0.323841	-0.059812	-0.147782	-0.500358	-0.201452	-0.368189	0.593327	-0.876518	0.296739	0.0950772	-0.717478	0.120166	-0.0806495	-0.170669	0.0344594	-0.106407	-0.163225	0.73751
TCGA-AB-2937	C	-0.537804	-0.428461	-0.33795	-0.48687	0.193241	0.254111	-0.209462	-0.285402	0.0829824	-0.0738271	0.315301	0.29252	0.124644	0.246162	-0.146991	-0.217319	-0.732213	0.871586	-0.982281	-0.275185	-0.721558	-0.0886393	-0.0272438	0.23725	0.419366	-0.0318696	-0.470623	0.0325448
TCGA-AB-2938	C	-0.155294	0.349668	0.193051	-0.110176	0.41232	0.169731	0.0470894	-0.0524889	-0.0864359	-0.169313	0.0343142	-0.220177	-0.0365332	0.361842	-0.0232737	-0.0306626	0.923829	0.909763	-0.305873	-0.456693	0.471733	-0.0472639	0.305437	0.553201	0.196096	0.0423096	-0.376433	0.719487
TCGA-AB-2939	C	0.56527	0.631581	0.35153	0.246489	-0.0224254	-0.203091	0.154145	0.208049	-0.0749543	0.433346	-0.248593	-0.426736	-0.125514	0.150692	0.0322211	0.0357297	-0.880902	-0.600451	-0.937407	0.3365	0.282735	0.0675589	0.073767	-0.130629	-0.237202	-0.136752	-0.110834	-0.662618
TCGA-AB-2940	C	-0.5297	0.453808	0.0806363	0.396801	-0.0303049	0.14691	-0.038343	-0.0156443	-0.130279	-0.28988	-0.0130081	0.00288078	-0.216615	0.265014	-0.256047	0.178183	0.891619	0.395196	-0.870369	-0.678388	0.849728	-0.0388965	0.0234873	0.0672865	0.0357642	0.0343309	0.170246	0.483788
TCGA-AB-2941	C	-0.195316	0.391933	0.0515144	0.342948	0.44061	-0.0516368	0.0316487	0.151753	0.0596338	-0.00151088	0.0466929	0.0547052	0.111784	0.434073	-0.0499821	-0.153403	0.951046	-0.784273	0.55795	0.361646	0.494322	-0.0778883	-0.151802	-0.179759	-0.248988	-0.124996	-0.258621	-0.575365
TCGA-AB-2942	C	-0.650849	-0.143571	-0.355956	-0.0288959	-0.328908	0.185927	-0.170385	-0.334355	-0.379449	-0.0947558	0.174511	-0.18771	-0.51119	-0.0483724	-0.0368443	-0.0765247	0.779828	-0.729899	0.563248	-0.384419	-0.858739	-0.115182	-0.104737	-0.0139306	0.0191445	0.158068	0.534603	0.648309
TCGA-AB-2943	C	-0.334736	-0.134486	-0.0911635	-0.113088	0.0716883	-0.129878	-0.0828665	0.105654	-0.024214	0.188724	-0.10114	-0.138974	-0.0183358	-0.233152	0.0559241	-0.226645	0.623649	0.389899	-0.944957	0.402381	0.499132	0.136478	0.15514	0.257182	0.346375	-0.117056	0.203394	0.867629
TCGA-AB-2944	C	-0.520734	0.00517948	-0.0112774	-0.193021	0.210202	0.0735805	-0.119216	-0.0996232	-0.327443	-0.249488	-0.0569965	0.23349	-0.00599938	0.4895	0.0348118	-0.0169593	0.183122	0.999635	0.979054	0.368161	-0.1693	0.189523	0.00178222	-0.158439	-0.0322921	0.0198155	-0.416138	-0.840229
TCGA-AB-2946	C	-0.455472	0.764403	0.173908	-0.298301	-0.0627638	0.0368089	-0.152566	0.00673876	-0.0501871	0.00130613	-0.121151	-0.2202	-0.0744653	-0.343254	-0.114463	0.283453	0.760039	0.437818	0.932901	0.54352	0.828782	-0.204074	-0.0548905	-0.0122114	-0.0178428	-0.016825	0.23747	-0.314275
TCGA-AB-2948	B	-0.474562	0.134859	0.123269	-0.263969	-0.157724	-0.172295	0.274626	0.116152	-0.141709	0.273127	0.160908	-0.0311478	0.0460202	0.0574856	0.227472	0.33118	0.284196	0.638201	-0.878041	0.290103	0.49554	0.130683	0.188118	0.0358072	0.28998	0.281456	0.622467	0.454927
TCGA-AB-2949	C	-0.259919	0.460704	0.0224561	-0.172654	-0.193647	-0.331132	0.115977	0.0356852	0.0132503	-0.0555434	-0.144808	-0.341261	-0.279564	0.0677667	0.195805	0.209229	-0.760222	0.371206	0.51265	0.437148	0.253326	0.0930748	0.071701	0.0612522	-0.0225888	0.110956	-0.357554	-0.743964
TCGA-AB-2950	A	0.00162156	0.031903	0.316908	-0.100138	-0.126816	0.145344	0.0509184	0.140753	0.279721	-0.142421	-0.0514973	0.119246	0.283254	0.000439373	-0.0814273	-0.261387	-0.61275	0.904588	0.285292	-0.698724	0.36737	0.130202	0.0645915	0.0751587	-0.0751453	-0.336922	-0.728329	0.377173
TCGA-AB-2952	C	-0.110126	0.0879546	-0.257532	0.219151	-0.0630679	0.217179	0.22722	0.314571	0.189521	0.202732	0.354864	0.326034	0.423421	0.383428	0.33987	0.11932	0.630651	0.941791	-0.989953	0.45511	-0.362742	0.303063	0.237786	0.270895	0.444135	0.393423	0.639119	0.827929
TCGA-AB-2954	C	-0.144287	-0.35346	-0.115246	0.119858	-0.162926	-0.111707	-0.0147828	0.0476046	-0.161216	0.134041	0.0739717	-0.12857	-0.110272	0.409479	0.0640046	0.436354	0.898073	-0.198344	-0.297531	-0.923585	-0.776844	0.181728	-0.00308258	-0.202342	0.0218602	0.226959	0.530891	-0.841325
TCGA-AB-2955	A	-0.644117	-0.549263	-0.214487	-0.595012	-0.230886	0.390248	-0.310159	-0.392248	-0.219629	-0.37317	-0.20481	0.0983893	-0.444428	-0.49622	-0.488232	-0.468098	0.531464	-0.686425	0.979907	-0.837245	-0.659756	-0.471637	-0.286765	-0.289886	-0.294444	-0.339982	-0.647829	-0.62237
TCGA-AB-2956	B	0.521253	0.526852	0.432013	0.0468848	0.327977	-0.0153372	0.303757	0.0830902	-0.0215926	0.199325	0.0662163	-0.220152	0.0656536	0.499915	0.163479	0.335536	-0.864767	-0.934849	0.413767	0.589552	0.890097	0.243306	-0.0498656	-0.279385	-0.215382	-0.0388866	0.248442	-0.518312
TCGA-AB-2959	C	-0.487206	-0.705207	-0.323442	-0.488502	-0.562673	-0.162118	-0.140906	-0.190959	-0.158683	-0.307566	-0.350008	-0.258223	-0.393235	-0.461991	-0.182794	-0.507331	0.774287	-0.578287	0.933023	-0.665236	0.452431	-0.0836264	-0.0919162	-0.0772805	0.00444601	-0.0525244	-0.518527	0.613785
TCGA-AB-2963	B	0.0933256	0.498587	0.0306313	0.155872	0.105565	0.0981643	-0.0195724	-0.0756256	0.108078	-0.199461	-0.171193	-0.0592748	-0.0709138	0.144642	-0.120271	0.166138	-0.244497	-0.875788	0.509544	0.528968	0.888513	-0.304896	-0.367335	-0.368131	-0.443617	-0.133843	0.0324872	-0.987883
TCGA-AB-2964	A	0.100521	0.306813	-0.0864756	-0.412839	-0.301224	-0.0454129	-0.412741	-0.341231	-0.161849	-0.205046	-0.170582	-0.340899	-0.429112	0.206926	-0.176594	-0.353532	0.609097	0.706275	0.636618	0.794867	0.802235	-0.402379	-0.074529	0.139937	-0.133306	-0.366335	-0.685008	0.515938
TCGA-AB-2965	B	-0.0639097	0.360263	0.180592	0.13688	0.26302	0.226102	0.00792172	-0.205171	-0.0190545	-0.135722	-0.0999037	-0.0773078	0.00483151	0.414302	0.0791852	0.103066	-0.14872	0.46607	0.503943	-0.72722	0.866898	-0.133795	0.0272982	0.0939186	-0.154438	0.136715	0.177912	-0.271532
TCGA-AB-2966	A	-0.447419	-0.62433	-0.372444	-0.412277	-0.107989	-0.0095012	-0.448435	-0.370782	-0.358977	-0.309589	-0.227618	0.0931416	-0.291887	-0.0124243	-0.436194	-0.610985	0.635522	-0.762657	0.462417	-0.309709	-0.337474	-0.322366	-0.222294	-0.0981798	0.0604207	-0.317237	-0.616264	0.543459
TCGA-AB-2967	B	-0.34094	-0.215349	-0.180848	-0.610629	0.0213641	0.182635	-0.0688539	-0.140315	-0.153202	-0.252649	-0.0481959	-0.152346	-0.113795	-0.230222	0.0480684	-0.197373	-0.0972083	0.691722	0.548695	-0.969738	0.516607	-0.0808671	0.32387	0.459614	-0.0129529	0.0753687	0.338962	-0.912016
TCGA-AB-2969	B	-0.0397843	0.214713	0.192163	-0.178797	0.399584	0.104509	0.129147	-0.230426	-0.0582655	-0.0250076	0.159536	-0.1671	-0.100146	0.357168	0.201093	0.399789	-0.933753	0.676865	-0.817822	-0.751636	0.666332	-0.0865521	0.10332	0.0144337	0.181662	0.308431	0.706707	-0.687764
TCGA-AB-2970	C	-0.743389	-0.398759	-0.0188413	-0.349208	-0.29404	-0.072963	0.0134715	-0.177969	-0.163823	-0.205011	-0.0900989	-0.20921	-0.103376	0.0760297	-0.103718	-0.375092	0.687095	0.84784	0.111943	-0.854599	0.732517	-0.0614201	0.242147	0.274305	0.192322	-0.0680229	-0.0424529	0.506561
TCGA-AB-2971	B	-0.716334	-0.748562	-0.390267	-0.605547	-0.176074	0.0578916	-0.216023	-0.34426	-0.0556251	-0.076045	-0.0299056	-0.0196185	-0.250105	-0.511156	-0.0894889	-0.46	0.247055	-0.927604	0.874387	-0.849788	-0.876458	-0.253534	-0.202974	-0.236249	0.152424	0.248443	0.36908	0.665906
TCGA-AB-2972	A	0.404664	-0.273028	-0.0650888	-0.267878	0.153854	0.219468	-0.327562	-0.202963	-0.34694	-0.278054	-0.0476213	0.266628	-0.122125	-0.0799662	-0.34388	-0.369409	-0.536092	-0.42978	0.936615	0.598076	0.654154	-0.365033	-0.209382	0.155256	-0.369645	-0.427164	-0.781142	0.4366
TCGA-AB-2973	B	-0.750241	-0.717443	-0.445807	-0.566428	0.00305438	0.160586	-0.0781501	-0.0214798	-0.0251673	-0.124345	0.109096	0.115386	-0.151613	-0.580255	0.155475	-0.172252	0.67029	0.254422	0.0480714	-0.914087	-0.902883	0.0845023	0.211413	0.254787	0.430644	0.452542	0.677632	0.824763
TCGA-AB-2975	A	0.514126	-0.504367	-0.408736	0.116182	-0.281374	0.178438	-0.210936	-0.298388	-0.247586	-0.260947	-0.276982	-0.0218557	-0.23561	-0.435871	-0.194054	-0.0880303	0.656955	-0.875118	0.482632	0.811063	-0.972661	-0.361415	-0.403475	-0.307321	-0.288471	-0.264864	-0.599209	0.727037
TCGA-AB-2976	A	0.252793	-0.319995	0.00617179	0.315334	0.285603	0.028519	-0.0792041	-0.247421	-0.283672	-0.478116	-0.0194954	0.0301955	-0.130453	0.180972	-0.34009	-0.317018	0.687034	-0.541328	0.886687	-0.402563	0.837793	-0.496339	-0.373781	-0.0936359	-0.342862	-0.352773	-0.61416	-0.705483
TCGA-AB-2977	C	-0.0445118	-0.387594	-0.352092	0.110316	0.483364	0.302567	0.031809	-0.00360526	0.0653252	-0.14612	0.371899	0.353577	0.281559	-0.312073	0.124062	0.283394	-0.396718	-0.521661	-0.524705	0.808506	-0.967486	0.00330976	-0.0452732	-0.0631965	0.396216	0.27722	0.634982	-0.253143
TCGA-AB-2978	C	-0.62248	-0.0566445	-0.18394	-0.597387	0.519559	0.195883	0.014127	-0.211793	0.0351389	-0.346558	0.331852	0.236686	-0.00751404	0.0371018	0.0304584	-0.36488	0.643742	0.835601	-0.372972	0.643803	0.068469	-0.293004	0.0540888	0.481198	0.449814	0.196167	-0.122881	0.779828
TCGA-AB-2979	A	0.167993	0.294173	-0.0454222	-0.158277	0.151494	-0.0152786	0.0347932	0.177889	-0.0656799	0.1466	0.355678	0.232852	0.299405	0.188956	0.114272	0.228514	-0.445429	0.647091	-0.84376	0.135507	-0.404573	0.0572853	0.0546241	0.238562	0.301328	-0.0709223	0.347274	0.542546
TCGA-AB-2980	A	0.0463224	0.302339	0.0484335	0.251152	0.181538	0.0271921	-0.197834	-0.350291	-0.261575	-0.383091	-0.105909	-0.00787898	-0.449652	0.00313513	0.0378223	-0.323087	0.487259	0.908546	0.480927	0.450178	0.88145	-0.389335	0.0723539	0.435168	-0.0646404	-0.221365	-0.625058	0.455841
TCGA-AB-2981	B	-0.659917	0.106053	0.0578519	0.254251	0.114519	-0.0334841	-0.0583519	0.163946	0.300624	0.337133	0.204198	0.0774528	0.30679	-0.0819832	0.252528	0.556911	0.899534	-0.647456	0.485676	-0.992145	-0.881511	0.20488	0.0532504	-0.247607	0.142915	0.551644	0.737117	-0.920662
TCGA-AB-2983	C	-0.502358	-0.404658	-0.270612	-0.355164	0.0648325	0.0327197	-0.0858023	-0.229864	-0.200585	-0.172467	-0.0197312	-0.00505407	-0.0863722	-0.363942	-0.31962	-0.487147	0.608123	-0.327366	0.563248	-0.916644	-0.352939	-0.25907	-0.125981	0.163197	0.129339	-0.221568	-0.154383	0.42838
TCGA-AB-2984	A	-0.731014	-0.634538	-0.644089	-0.561923	-0.0674353	0.124324	-0.371636	-0.220927	-0.0872974	-0.320057	-0.18198	-0.186988	-0.290595	-0.250653	-0.132815	-0.297259	-0.643742	-0.268792	-0.365056	0.739276	-0.77246	-0.355328	-0.320597	-0.29918	-0.304078	-0.330746	-0.60213	-0.732335
TCGA-AB-2985	B	-0.116658	-0.00916538	0.0766513	0.130257	0.290034	0.0400731	0.218681	0.0381819	0.0732729	0.0549312	0.177096	0.0580767	0.0800447	0.164417	0.353611	0.452957	0.156514	0.701343	-0.684477	-0.946175	0.778366	0.271434	0.288299	0.312654	0.446438	0.522168	0.746697	0.900813
TCGA-AB-2986	A	-0.197835	-0.0863441	-0.350494	-0.154482	0.430339	0.0688766	-0.317521	-0.429291	-0.391571	-0.576911	0.0656371	-0.182525	-0.328166	-0.215293	-0.3643	-0.0442763	-0.509179	-0.235425	0.037903	0.348677	-0.404512	-0.452411	-0.32211	-0.153988	-0.120179	-0.165358	-0.344328	0.759674
TCGA-AB-2987	B	-0.827191	-0.0533893	0.00699755	-0.405436	0.180466	-0.0730937	0.026085	-0.0907251	0.139426	0.241381	0.086221	-0.277616	-0.222562	-0.389652	0.380244	0.158676	0.472159	0.879563	0.755716	-0.984595	-0.967547	0.293176	0.396278	0.405678	0.445341	0.571331	0.682111	0.870551
TCGA-AB-2988	B	0.574777	0.403358	0.138478	0.545063	-0.090765	-0.200716	0.183987	0.0653475	-0.129562	-0.0296795	-0.212028	-0.178907	-0.00820803	0.107597	-0.346539	0.116687	-0.442019	-0.58468	0.908302	0.506561	0.619143	-0.20492	-0.366514	-0.468221	-0.426221	-0.436489	-0.411923	-0.960727
TCGA-AB-2990	A	0.0429043	-0.38755	-0.298557	-0.482727	-0.175121	0.0943801	-0.378114	-0.386699	-0.0804825	-0.328745	-0.150827	0.111117	0.105317	-0.37592	-0.11505	-0.394509	-0.533717	-0.80808	-0.0527598	0.981794	-0.166073	-0.480831	-0.422317	-0.237369	-0.187689	-0.307945	-0.414807	0.696837
TCGA-AB-2991	A	0.41844	-0.0674019	-0.199682	0.0482565	-0.33984	0.0698712	0.0174272	-0.0110807	0.201586	-0.183708	0.118108	0.244153	0.187891	-0.424307	0.211905	-0.27496	-0.264347	0.510945	-0.353061	-0.132524	-0.723202	0.155671	0.17885	0.26424	0.0394499	-0.024758	-0.45035	0.65592
TCGA-AB-2993	A	0.513609	-0.418016	-0.0206632	0.00660448	-0.259395	0.240115	-0.3154	-0.21686	-0.0616347	-0.246384	-0.0771035	0.0788485	0.0761124	-0.180714	-0.31008	-0.423052	-0.865011	0.247298	0.83481	0.89174	0.772582	-0.360515	-0.187058	0.00324516	-0.473979	-0.415296	-0.678849	-0.998356
TCGA-AB-2994	A	-0.228004	-0.701108	-0.348473	0.235848	-0.448275	-0.00388171	-0.0716765	0.142474	-0.00209169	0.0838114	-0.0771929	0.0262356	-0.134651	-0.374212	0.160347	0.169737	-0.850884	-0.474351	0.74159	-0.840046	-0.630469	0.248026	0.178084	0.0419192	-0.0677299	0.112465	0.297155	0.712181
TCGA-AB-2995	C	-0.138951	-0.354986	0.0827089	-0.440529	-0.190728	-0.12901	0.160128	-0.0765016	-0.0640064	-0.0453751	0.196345	0.0511138	-0.0774317	0.0620954	-0.252249	-0.394973	0.866594	0.276464	0.279082	0.505465	0.257954	-0.0561524	0.01001	0.173255	0.328099	-0.279144	-0.628719	0.911164
TCGA-AB-2996	C	-0.366221	0.0726305	0.085594	-0.526935	-0.068445	0.0709064	0.0890915	-0.0421416	-0.101677	0.192052	-0.0138032	-0.0166128	-0.0411846	0.38851	0.195148	-0.394543	0.773313	0.585289	0.198648	-0.381435	0.757482	0.0215161	0.0563644	0.178109	0.227882	0.262716	0.0127535	0.34204
TCGA-AB-2998	B	0.552549	0.665139	0.253676	0.515627	-0.436834	-0.185102	-0.119238	0.0326581	0.0657969	0.00104014	-0.0131191	0.142369	0.0377033	-0.164267	0.0354959	0.200038	0.258502	-0.935641	0.586751	0.319085	0.995799	0.0976617	-0.0140907	-0.208279	-0.367884	-0.169533	-0.203038	-0.828477
TCGA-AB-2999	A	0.188244	-0.507173	-0.298662	-0.0537179	-0.361172	0.343166	-0.370642	-0.101948	0.166788	-0.409675	0.130903	0.360316	0.0206031	-0.564157	0.0643105	-0.373287	-0.468445	0.538588	-0.0729747	0.799068	-0.979602	-0.158404	-0.151948	0.165765	-0.0835508	-0.161665	-0.462139	0.730508
TCGA-AB-3000	C	-0.110154	0.627188	0.302313	0.203115	-0.229	0.0775042	-0.159949	-0.0756268	-0.229383	-0.00793887	-0.141455	0.0990362	-0.257871	-0.22779	-0.339443	0.0793656	-0.130027	-0.0284044	0.210826	-0.213383	0.664566	-0.176997	-0.150079	-0.336505	-0.156158	-0.27704	-0.0431106	-0.957317
TCGA-AB-3002	C	0.150337	-0.507147	-0.405292	-0.422547	-0.375988	-0.199864	0.271013	-0.0996794	-0.179575	-0.0486872	-0.253491	-0.146821	-0.00951523	-0.43562	0.0955494	0.0660568	0.415837	0.567997	-0.301489	-0.683441	0.243949	0.226016	0.0101178	0.1468	0.188207	0.0849913	-0.0341494	0.59424
TCGA-AB-3005	C	0.12929	0.000671617	-0.178639	0.0910622	-0.0612997	0.0285623	0.0309208	-0.0668184	0.000212289	0.0741688	0.319033	0.433793	0.373938	-0.0181568	0.0304227	-0.322026	-0.565744	-0.601547	-0.903857	0.107925	-0.295339	-0.0461816	-0.0540763	0.0157105	0.198461	-0.140569	0.0461368	0.195239
TCGA-AB-3006	A	0.495718	0.482348	0.193601	0.415978	-0.0652165	-0.0673398	-0.0492772	-0.0269799	-0.18198	-0.0453061	-0.245297	-0.066019	-0.166032	0.103952	-0.229968	-0.226006	0.585959	0.318111	0.575121	0.708467	0.548208	-0.318436	-0.208328	-0.181644	-0.393037	-0.427657	-0.698074	-0.838037
TCGA-AB-3007	A	0.556317	0.358504	0.06027	0.381631	-0.400686	0.0239998	-0.126541	-0.00762618	0.131775	-0.147582	0.0758887	0.355085	0.250838	-0.145119	-0.0267643	-0.19565	-0.686851	-0.804548	0.21247	0.256066	-0.510214	-0.148367	-0.255406	-0.213898	-0.272379	-0.419883	-0.575623	0.66481
TCGA-AB-3008	A	-0.188874	0.615464	0.112539	-0.064709	-0.133201	0.201629	-0.0707654	-0.112207	-0.093901	0.00533929	-0.207937	-0.163366	-0.153571	0.0903262	-0.167174	0.252743	0.563491	0.92663	-0.746522	0.305264	0.9726	-0.040393	0.119082	0.165492	-0.0296489	-0.252961	-0.524488	-0.623405
TCGA-AB-3009	A	-0.473066	0.267177	0.0901605	0.0807865	-0.29684	-0.0139837	0.3967	0.0960643	-0.22911	0.148002	-0.23155	-0.196673	-0.235813	0.165269	-0.00104211	-0.0838144	0.0421652	0.455719	0.581697	0.968825	0.196822	0.155144	0.132665	-0.203943	-0.141187	-0.420407	-0.59164	0.147685
TCGA-AB-3011	A	-0.0793627	-0.112106	-0.1549	-0.481539	-0.491065	-0.32855	-0.332122	-0.123113	-0.198837	-0.0917126	-0.335828	-0.339272	-0.266837	-0.539736	-0.192289	-0.291596	-0.914513	-0.18166	0.346607	0.74774	0.12132	-0.244753	-0.309697	-0.371394	-0.397068	-0.518234	-0.633603	0.0758365
TCGA-AB-3012	A	0.228066	0.0412189	0.0519543	-0.0906444	0.23359	0.146118	-0.129926	-0.137028	0.0315228	-0.158735	0.114833	0.327769	0.0950314	-0.359194	0.291276	-0.167199	-0.506317	0.760526	-0.498767	-0.102749	-0.901178	-0.135963	0.214776	0.482544	-0.0372164	-0.143325	-0.528314	-0.409505

## Sheet: S2
Table S2: The infiltration ratio of various TME cells
Mixture	B cells naive	B cells memory	Plasma cells	T cells CD8	T cells CD4 naive	T cells CD4 memory resting	T cells CD4 memory activated	T cells follicular helper	T cells regulatory (Tregs)	T cells gamma delta	NK cells resting	NK cells activated	Monocytes	Macrophages M0	Macrophages M1	Macrophages M2	Dendritic cells resting	Dendritic cells activated	Mast cells resting	Mast cells activated	Eosinophils	Neutrophils	P-value	Correlation	RMSE
TCGA-AB-2803	0.075858	0	0.0561619	0.0971885	0	0.106259	0	0.0111501	0.00508695	0	0.0847534	0	0.176621	0	0	0.0253867	0	0	0.149435	0.0539489	0.138848	0.0193026	0	0.41996	0.90688
TCGA-AB-2805	0.0505754	0.0371921	0.0272902	0.0525281	0	0.14667	0	0	0	0	0.0505271	0	0.374987	0	0	0.101429	0.0194858	0	0.0848313	0	0.0544842	0	0	0.583651	0.827896
TCGA-AB-2806	0.12601	0.0753109	0.0277675	0.0164404	0	0.230709	0	0.0212356	0	0	0.0223639	0.00265026	0.0757494	0	0	0.114336	0	0	0.164636	0	0.12279	0	0	0.411752	0.910855
TCGA-AB-2808	0.0108088	0.103464	0.0479797	0.0181828	0	0.0878152	0	0.00490894	0	0.00143645	0.0878461	0	0.216902	0	0	0.101714	0	0	0.12299	0.0101936	0.095907	0.0898507	0	0.536059	0.852703
TCGA-AB-2810	0.0051373	0.0671982	0.033775	0.141436	0	0.0882127	0	0.0237194	0	0	0.119502	0	0.185375	0.000794229	0	0.0286087	0	0	0.151989	0	0.098006	0.0562467	0	0.469546	0.883869
TCGA-AB-2811	0.029889	0.0677614	0.0270416	0.10226	0	0.103896	0.00410787	0	0	0	0.132747	0	0.292756	0	0	0.0954749	0	0	0.0586148	0.0186481	0.0668021	0	0	0.483002	0.877533
TCGA-AB-2812	0.124238	0.0070512	0.00654845	0.0262456	0.0259782	0.0533682	0	0.0143687	0	0	0.0816402	0	0.144827	0	0.000546028	0.0360551	0	0	0.202056	0	0.263792	0.0132842	0	0.395103	0.918588
TCGA-AB-2813	0.047802	0.00760624	0.105471	0.0951608	0	0.128916	0	0.0136065	0	0	0.0441498	0.00479987	0.329383	0.0121714	0	0.0882966	0	0	0.0245895	0	0.0697223	0.0283249	0	0.556214	0.839436
TCGA-AB-2814	0.111848	0.0574335	0.0236704	0.125136	0	0.182713	0	0.0305269	0	0	0.0773192	0	0.0880655	0.0118842	0	0.0530883	0	0	0	0.0236158	0.165731	0.0489687	0	0.388033	0.921931
TCGA-AB-2815	0	0.101051	0.0242655	0.0510817	0	0.038256	0	0.0110718	0	0	0.100583	0	0.283695	0	0	0.142215	0.0321353	0	0.122924	0	0.0927229	0	0	0.526529	0.859463
TCGA-AB-2816	0.0922516	0	0.00891835	0.0681544	0	0.104634	0	0	0	0	0.0603453	0	0.389564	0	0	0.0962462	0	0	0.0781118	0	0.098584	0.0031906	0	0.546089	0.844595
TCGA-AB-2817	0.145364	0.0170402	0.0131712	0.0664563	0	0.162885	0	0	0	0	0.0676371	0.00731595	0.267117	0	0	0.091892	0	0	0.0956909	0	0.0654301	0	0	0.531967	0.855318
TCGA-AB-2818	0.0461313	0.0567675	0.0295542	0.0376842	0	0.113155	0	0	0	0	0.110456	0	0.22628	0	0	0.0939074	0	0	0.0562481	0.0271306	0.0878669	0.114818	0	0.54581	0.845416
TCGA-AB-2819	0.108388	0.0107862	0.0499685	0.22467	0	0.0409997	0	0.0558615	0.0145247	0	0	0.0633728	0.150298	0	0.0128884	0.0748218	0	0	0.133821	0	0.0595993	0	0	0.441313	0.896887
TCGA-AB-2820	0.24345	0	0.0277052	0.0707195	0	0.131352	0	0.0225361	0	0	0.168337	0.0235465	0.131048	0	0	0.0149101	0	0.00111188	0.100452	0	0.0631303	0.00170133	0	0.482738	0.875066
TCGA-AB-2821	0.175743	0	0.0663432	0.0891988	0	0.135503	0	0.0366948	0	0	0.0734945	0.0180842	0.312365	0.0124243	0	0.0570344	0	0	0.0137861	6.91711e-05	0.00925916	0	0	0.520054	0.856006
TCGA-AB-2822	0.120326	0.011315	0.0651822	0.100355	0	0.227066	0	0	0.00255083	0	0.0806661	0	0.0322698	0	0	0.0978599	0	0	0.18273	0.0024084	0.0772698	0	0	0.392768	0.919377
TCGA-AB-2823	0.0237824	0.0714498	0.00882192	0.182429	0	0.0986781	0	0.0132496	0.00648764	0	0.0650446	0.0273327	0.169055	0	0	0.0922444	0	0	0.166707	0	0.0591695	0.0155484	0	0.378575	0.925327
TCGA-AB-2824	0.0620267	0.0422612	0.0478504	0.149036	0	0.0440549	0	0.0248265	0.0152606	0	0.0896106	0	0.238619	0	0	0.115769	0	0	0.0840391	0	0.0798914	0.0067532	0	0.486799	0.877075
TCGA-AB-2825	0.0103038	0.0754216	0.0218496	0.0677509	0	0.0908366	0	0	0	0	0.0461601	0	0.32185	0	0	0.159057	0	0	0.0857268	0	0.101029	0.0200149	0	0.523142	0.858576
TCGA-AB-2826	0.0395344	0.0267073	0.020317	0.0160341	0	0.134256	0.00166455	0	0	0	0.0769893	0	0.281032	0	0	0.11319	0	0	0.101047	0	0.123981	0.0652471	0	0.575048	0.832449
TCGA-AB-2828	0	0.0767057	0.0675757	0.018025	0	0.124778	0	0.00570761	0	0	0.0597337	0	0.393946	0	0	0.107839	0	0	0.0775781	0	0.0548531	0.013258	0	0.561482	0.836854
TCGA-AB-2830	0.17394	0	0.0203375	0.216279	0.0637624	0	0	0.0104518	0.0217992	0	0.081841	0.0157099	0.144968	0	0	0.163325	0	0	0.0593906	0	0.0281961	0	0	0.492958	0.871722
TCGA-AB-2832	0.121604	0.119815	0.00491811	0.095843	0.0353865	0	0	0.0546045	0	0	0.0868354	0	0.087245	0	0	0.282488	0	0.000479872	0.0250833	0	0.0856973	0	0	0.425775	0.904143
TCGA-AB-2833	0.0877441	0.0018333	0.0140504	0.0519926	0	0.124027	0	0	0	0	0.0513653	0	0.426117	0.0107262	0	0.0656919	0	0	0.0646341	0	0.0719279	0.0298898	0	0.596111	0.814604
TCGA-AB-2834	0	0.0983584	0.0306742	0.068694	0	0.103251	0	0.00296618	0.00465802	0	0.0602705	0	0.280652	0	0	0.105219	0	0	0.101289	0	0.0647033	0.0792646	0	0.515108	0.862053
TCGA-AB-2835	0.053995	0.0677901	0.0338527	0.0364622	0	0.1619	0	0	0	0	0.0474051	0	0.283044	0	0	0.160488	0	0.000514605	0.0403512	0	0.0803225	0.0338743	0	0.51049	0.864862
TCGA-AB-2836	0.057941	0.0157742	0.0400527	0.0854642	0	0.124508	0	0.00460328	0	0	0.0562232	0	0.302798	0	0	0.105607	0	0.0201555	0.0813271	0	0.0646257	0.0409208	0	0.569148	0.837133
TCGA-AB-2837	0.0429137	0.0477402	0.0231234	0.0651523	0	0.0769981	0	0	0	0	0.0796192	0	0.306754	0	0	0.159224	0	0	0.0630075	0	0.0862151	0.0492531	0	0.567737	0.835122
TCGA-AB-2838	0.0630612	0.0634774	0.0102652	0.155142	0.0328944	0	0	0.0157221	0	0	0.122111	0.00105491	0.173949	0	0.00257817	0.0859051	0	0	0.151036	0.00417109	0.0738114	0.0448215	0	0.545315	0.848964
TCGA-AB-2839	0.0800131	0.065712	0	0.0967799	0	0.0647719	0	0.0131167	0.0129927	0	0.0933716	0	0.111759	0	0	0.0363486	0	5.39496e-05	0.189483	0.0328021	0.202795	0	0	0.423161	0.905408
TCGA-AB-2840	0.16427	0.0236002	0.0140504	0.0450452	0	0.140392	0	0.00756399	0	0	0.0519118	0.00625297	0.160822	0	0	0.0998106	0	0	0.178952	0	0.107329	0	0	0.401087	0.915486
TCGA-AB-2841	0	0.129493	0	0.18614	0.0684585	0	0	0	0	0	0.178961	0	0.200252	0	0	0.00639379	0	0.00637603	0.187594	0	0.0363313	0	0	0.444706	0.894976
TCGA-AB-2842	0.0422436	0.057321	0.0383186	0.075408	0	0.154451	0	0	0	0	0.0836034	0	0.360637	0	0	0.110701	0	0.00805872	0.00193481	0.00855335	0.0587691	0	0	0.418459	0.907801
TCGA-AB-2843	0.0755581	0.0720762	0.0395189	0.130514	0	0.0494336	0	0.00458385	0.0281198	0	0.102744	0.00414221	0.219783	0	0	0.148123	0	0	0.107847	0	0.0175557	0	0	0.553947	0.845428
TCGA-AB-2844	0	0.113359	0.0358912	0.0238899	0	0.126744	0	0.00538952	0	0	0.0996209	0	0.289106	0	0	0.104694	0	0	0.0936615	0.0193384	0.0883061	0	0	0.491932	0.875052
TCGA-AB-2845	0.0438348	0.112607	0.025428	0.0890283	0	0.10579	0	0.019516	0	0	0.0675109	0	0.206635	0	0	0.152031	0	0.00487915	0.0988678	0.00795965	0.0659129	0	0	0.527111	0.860663
TCGA-AB-2846	0.0570738	0.03423	0.0504943	0.022355	0	0.185654	0	0	0	0	0.111396	0	0.293159	0	0	0.0827286	0.00640828	0	0.0783475	0.0120342	0.0504884	0.0156317	0	0.49574	0.872438
TCGA-AB-2847	0.0601796	0.0144213	0.0736749	0.256437	0.00102906	0	0.00447841	0.0511772	0.00455935	0	0.098258	0	0.138332	0	0	0.0427396	0	0	0.1816	0	0.0731134	0	0	0.576265	0.829936
TCGA-AB-2848	0.0984759	0.00414809	0.0203387	0.0793107	0	0.0813478	0	0.00705029	0	0	0.0951893	0	0.281603	0	0	0.124481	0	0	0.0780143	0	0.0732196	0.0568211	0	0.53073	0.854262
TCGA-AB-2849	0.135875	0	0.0882415	0.0939164	0.0600055	0.0846032	0	0.0325346	0.0477712	0.0489783	0.0585673	0	0.144745	0	0	0.0602962	0	0	0.090818	0.0158625	0.020066	0.0177203	0	0.435484	0.8994
TCGA-AB-2851	0.0988851	0	0.0261999	0.0192573	0	0.161797	0	0.00668843	0	0	0.101414	0	0.355428	0	0	0.1153	0	0.00179591	0.0407618	0	0.0358306	0.0366418	0	0.55076	0.841962
TCGA-AB-2853	0.0892535	0.00235747	0.0495664	0.0602232	0	0.161395	0	0	0	0.00162798	0.102617	0	0.270236	0	0	0.0887915	0	0	0.0462414	0.00627702	0.121413	0	0	0.397009	0.917243
TCGA-AB-2854	0.0506323	0.0478624	0.052176	0.163698	0	0.0355837	0	0.0363917	0	0	0.0300492	0.0104646	0.321301	0	0	0.108375	0	0.00487895	0.0632107	0	0.0629778	0.0123989	0	0.526526	0.856507
TCGA-AB-2855	0.185506	0	0.0400715	0.0817856	0	0.140545	0	0.0121669	0	0.00622395	0.0605885	0	0.212781	0	0	0.101765	0	0	0.0709552	0	0.087611	0	0	0.372579	0.928105
TCGA-AB-2856	0.10132	0	0.0543747	0.0958769	0	0.0959945	0	0.00659781	0.0238174	0	0.0756544	0	0.314592	0	0	0.134258	0	0	0.0530433	0	0.0444711	0	0	0.515156	0.862241
TCGA-AB-2857	0.182442	0	0.038487	0.201988	0	0	0	0.082454	0.0115655	0	0.0932658	0.00638614	0.103649	0	0.000460859	0.0481855	0	0	0.127916	0	0.0810041	0.0221968	0	0.587667	0.822932
TCGA-AB-2858	0.03953	0.0577679	0.0648203	0.157361	0	0.146538	0	0.0257097	0	0	0.0459612	0.00547793	0.100905	0	0	0.0659722	0	0	0.171509	0.00848009	0.0931173	0.0168504	0	0.508454	0.866444
TCGA-AB-2859	0.0502705	0.044851	0.0477381	0.200637	0	0.144419	0	0	0.050489	0	0.102654	0.0042467	0.170552	0	0	0.043906	0	0	0.0791565	0	0.06108	0	0	0.509671	0.862529
TCGA-AB-2860	0.106449	0	0.0992514	0.12779	0	0.110495	0	0.0183393	0.00177322	0	0.118508	0	0.231974	0	0	0.0929662	0	0	0.0487003	0.0106453	0.032837	0.000269934	0	0.586551	0.824578
TCGA-AB-2861	0.0655989	0.0510284	0.04862	0.0649724	0	0.132742	0	0.0109247	0	0	0.109086	0	0.3296	0	0	0.132581	0	0.000450019	0	0.0235227	0.0308745	0	0	0.422493	0.905745
TCGA-AB-2862	0.157546	0.00768822	0.033717	0.148648	0	0.13699	0	0.0459149	0.00313247	0	0.114874	0	0.085428	0	0	0.0328671	0	0	0.143029	0.0244617	0.0657037	0	0	0.449022	0.892742
TCGA-AB-2863	0.057489	0.10726	0.10448	0.137528	0	0.100099	0	0	0	0	0.00784944	0.0323075	0.155838	0	0	0.0790569	0	0	0.107241	0	0.0652258	0.045626	0	0.361187	0.93385
TCGA-AB-2865	0.0309159	0.0327789	0.0413602	0.104848	0	0.140473	0	0.0180377	0	0	0.108752	0	0.296668	0	0	0.0880748	0	0.00251524	0.0871943	0	0.0281928	0.0201901	0	0.518661	0.860522
TCGA-AB-2866	0.00163744	0.0763355	0.0080584	0.155466	0	0.16001	0	0	0.00214829	0	0.0903573	0	0.357781	0	0	0.148206	0	0	0	0	0	0	0	0.51265	0.859922
TCGA-AB-2867	0.12127	0	0.0177999	0.206201	0	0.0905903	0	0.0148932	0.0321575	0	0.0922622	0	0.204394	0	0	0.0425926	0	0	0.0678993	0	0.0698809	0.0400582	0	0.560837	0.83691
TCGA-AB-2868	0.112406	0	0.0709626	0.189777	0.107167	0	0	0.00501239	0.0142118	0	0.140566	0	0.103894	0	0	0.00739608	0	0	0.156123	0	0.0341859	0.058296	0	0.590031	0.819071
TCGA-AB-2869	0.134212	0.0137882	0.041407	0.112881	0	0.194978	0	0.0109118	0.0163893	0	0.106752	0.00824333	0.0722095	0	0	0	0	0	0.151712	0	0.132567	0.00394878	0	0.488124	0.873331
TCGA-AB-2870	0.0523434	0.0518318	0.0327392	0.0272002	0.00428248	0.125517	0	0.00890286	0	0	0.124743	0	0.264865	0	0	0.120183	0.00877588	0	0.098122	0.0165956	0.0638976	0	0	0.526509	0.859574
TCGA-AB-2871	0.199588	0	0	0.289156	0.0748054	0	0	0.0157161	0.0286301	0	0.165284	0	0.0744421	0	0	0.00760416	0	0	0.0664609	0.0195447	0.0587693	0	0	0.56368	0.826895
TCGA-AB-2872	0.158914	0	0.0791249	0.166099	0	0.0437132	0	0.0217771	0.000235824	0	0.0891531	0	0.136154	0	0	0.0374222	0	0	0.186018	0	0.081388	0	0	0.390495	0.920622
TCGA-AB-2873	0.0753868	0	0.0641687	0.0667275	0	0.173076	0	0	0	0	0.105355	0	0.343215	0	0	0.0658329	0	0	0.0173541	0.0149525	0.0463608	0.0275708	0	0.55202	0.840899
TCGA-AB-2874	0.0225046	0.0422047	0.120703	0.126193	0	0.0422742	0	0.00196716	0.029788	0	0.0744035	0	0.290428	0	0	0.0554385	0	0	0.0897505	0.0141118	0.0541246	0.0361093	0	0.395286	0.918377
TCGA-AB-2875	0.124523	0.0175721	0	0.112145	0	0.181497	0	0.0353994	0	0	0.112379	0	0.163829	0	0	0.0466896	0	0	0.125084	0.000277227	0.0806041	0	0	0.495361	0.871337
TCGA-AB-2876	0.0694002	0.0616815	0	0.12114	0.0293782	0.0307134	0	0.0104006	0	0	0.0989908	0	0.125251	0	0	0.107496	0	0	0.156921	0	0.188627	0	0	0.515335	0.864513
TCGA-AB-2877	0.0409162	0.0922287	0.0371856	0.14824	0	0.140297	0	0.031643	0	0	0.0675283	0.0442292	0.099877	0	0	0.038477	0	0	0.176817	0	0.0825609	0	0	0.386799	0.922271
TCGA-AB-2878	0.120795	0.00423526	0.0698487	0.0159554	0	0.237462	0	0.0458176	0	0	0.100985	0	0.0872894	0	0	0.0425887	0	0	0.0909328	0.0473286	0.0997101	0.0370504	0	0.503463	0.867783
TCGA-AB-2879	0.0910966	0.00249393	0.114301	0.0415482	0	0.228497	0	0	0	0	0.0502106	0.020938	0.0583434	0	0	0.134768	0	0	0.206072	0.0034477	0.0482825	0	0	0.298567	0.960658
TCGA-AB-2880	0.031058	0.0973965	0	0.0403332	0	0.150299	0	0.0313788	0	0	0.0759995	0	0.267783	0	0	0.151279	0	0	0.0907011	0	0.0637715	0	0	0.462886	0.888586
TCGA-AB-2881	0.132487	0	0.0143602	0.125687	0	0.17748	0	0	0	0	0.0794476	0	0.291161	0.00708349	0	0.0415155	0	0	0.0803256	0	0.0504523	0	0	0.547934	0.844946
TCGA-AB-2882	0	0.111703	0.0415828	0.134273	0	0.108704	0	0.0460817	0	0	0.166345	0	0.126096	0	0.00707535	0.028664	0	0	0.0595337	0.0372822	0.104038	0.0286206	0	0.567898	0.83329
TCGA-AB-2883	0.116538	0	0.100443	0.13137	0	0.0774149	0.00702563	0.0295062	0	0	0.0480819	0	0.227863	0	0	0.225069	0	0	0.0366884	0	0	0	0	0.392076	0.91977
TCGA-AB-2884	0.125285	0	0.0242582	0.126979	0	0.0734415	0	0.00766819	0.0094923	0	0.055282	0.00499652	0.3137	0	0	0.0646276	0	0	0.0899553	0	0.104315	0	0	0.522205	0.858767
TCGA-AB-2885	0.163615	0	0.043028	0.137709	0	0.213164	0	0	0	0	0.097737	0	0.115823	0	0	0.0698408	0	0	0.117185	0.00477721	0.0371203	0	0	0.463445	0.885889
TCGA-AB-2886	0.190677	0.00825433	0.0162517	0.128454	0	0.150543	0	0	0	0	0.0832102	0.0043204	0.0396023	0	0	0.112288	0	0	0.166367	0	0.100031	0	0	0.419206	0.90712
TCGA-AB-2887	0.157406	0.0420951	0.00968811	0.0696606	0	0.249212	0	0	0	0	0.0724034	0	0.133419	0	0	0.0390693	0	0	0.126758	0.0278149	0.072474	0	0	0.446405	0.89447
TCGA-AB-2889	0.0322749	0.0268236	0.0346249	0.0741337	0	0.149577	0	0.0162314	0	0	0.0759496	0	0.291398	0	0	0.111309	0.023672	0	0.0810371	0.00793363	0.0750354	0	0	0.486892	0.877585
TCGA-AB-2890	0.0872041	0	0.0514527	0.175419	0	0.150745	0	0.00471947	0.00851979	0	0.0982147	0.0130986	0.259935	0	0	0.0139967	0	0	0.0922894	0	0.0422991	0.00210713	0	0.62127	0.804045
TCGA-AB-2891	0.065628	0.0339689	0.102787	0.0800707	0	0.137529	0	0.0286577	0	0	0.084112	0	0.320049	0	0	0.0495337	0	0	0.0197354	0.00265974	0.0752692	0	0	0.492663	0.871375
TCGA-AB-2892	0.00846818	0.0756123	0.0207536	0.0560814	0	0.0984202	0	0.026688	0	0	0.0623625	0	0.311618	0	0	0.0828144	0.0378095	0	0.134166	0	0.0852058	0	0	0.548842	0.84937
TCGA-AB-2893	0.0509664	0.0266067	0.0355268	0.0652702	0	0.154179	0	0.000135284	0	0	0.069883	0	0.388567	0	0	0.145179	0	0	0	0.00690969	0.0538277	0.00294868	0	0.496668	0.869065
TCGA-AB-2894	0.122884	0.0499285	0	0.13929	0	0.127078	0	1.42251e-07	0	0.00314313	0.087483	0	0.181222	0	0	0.188874	0	0.0015328	0.0159437	0	0.0826203	0	0	0.41485	0.909132
TCGA-AB-2895	0.189578	0	0.018383	0.0396224	0	0.231369	0	0	0.0375257	0	0.051671	0.0158477	0.0610024	0	0	0.0630669	0	0	0.156445	0	0.132221	0.0032677	0	0.3067	0.957656
TCGA-AB-2896	0.0686637	0.00576401	0.0327028	0.0842853	0	0.140193	0	0	0.0132162	0	0.0616144	0	0.246561	0	0	0.0924854	0	0	0.132254	0	0.12226	0	0	0.440363	0.898603
TCGA-AB-2897	0.116838	0	0.0576082	0.136017	0	0.107881	0	0.0803464	0	0	0.117909	0	0.131013	0	0	0	0	0	0.136446	0.0446352	0.071307	0	0	0.383429	0.924287
TCGA-AB-2898	0.0884923	0.0299794	0.0774057	0.1707	0	0.0815531	0	0.0224979	0.00499435	0	0.175828	0	0.1864	0	0	0	0	0	0.00743282	0.000470864	0.0542229	0.100023	0	0.43657	0.900006
TCGA-AB-2899	0.165878	0	0.04157	0.162072	0	0.082139	0.00292996	0	0.00120394	0	0.0989252	0	0.244956	0	0	0.0929096	0	0	0.0929021	0	0.00442848	0.0100857	0	0.574995	0.830828
TCGA-AB-2900	0.00834191	0.0802961	0.019873	0.0473582	0	0.0879552	0	0.0433512	0	0	0.0886924	0	0.210401	0	0	0.183838	0	0.00180987	0.118839	0	0.102808	0.0064353	0	0.472483	0.885479
TCGA-AB-2901	0.0881697	0	0.0230504	0.136475	0	0.110576	0	0.0101126	0.0154697	0	0.070937	0.0113498	0.157877	0	0	0.0477714	0	0.00141196	0.229599	0	0.0889293	0.00827086	0	0.427912	0.903375
TCGA-AB-2903	0.0812923	0.00170199	0.0242566	0.0632758	0	0.118368	0	0.0189174	0	0	0.0539223	0.0398964	0.122207	0	0	0.105568	0	0	0.253177	0	0.117417	0	0	0.355061	0.935644
TCGA-AB-2904	0.112335	0.00970631	0.0671729	0.133252	0	0.220563	0	0.0375175	7.78374e-05	0	0.101587	0	0.0415757	0	0	0.0369234	0	0	0.0796996	0.0316457	0.127943	0	0	0.499017	0.867311
TCGA-AB-2908	0.0625297	0.0172499	0.0755464	0.267009	0	0.0237936	0	0.0938115	0	0	0.100096	0.0122434	0.214779	0	0	0.0102218	0	0	0.068212	0.023608	0.0309	0	0	0.507058	0.862406
TCGA-AB-2910	0.101445	0.0165883	0.0467502	0.0474263	0	0.102353	0	0	0	0	0.0973212	0	0.371716	0	0	0.203758	0	0	0.00566134	0	0.00697979	0	0	0.398516	0.918032
TCGA-AB-2911	0.0620641	0.0521542	0.0238677	0.11018	0	0.0975406	0	0.0109539	0.00221439	0	0.066896	0	0.251692	0	0	0.103726	0.0450164	0	0.100713	0	0.0551382	0.017844	0	0.567845	0.84146
TCGA-AB-2912	0	0.119342	0.0522983	0.174459	0	0	0	0.00630432	0	0	0.0613705	0	0.300943	0	0	0.132457	0	0.0104084	0.0777938	0	0.0646236	0	0	0.497773	0.871133
TCGA-AB-2913	0.11298	0.0773939	0.0141549	0.100654	0	0.191866	0	0	0	0	0.0475782	0	0.140588	0	0	0.0446506	0	0	0.146722	0	0.123413	0	0	0.390459	0.920205
TCGA-AB-2914	0.10715	0.0102512	0.0114597	0.0734674	0	0.171366	0	0.018508	0	0	0.0519401	0	0.287496	0	0	0.0903937	0	0	0.108091	0	0.0649897	0.00488685	0	0.516797	0.86291
TCGA-AB-2915	0.0775484	0.000228807	0.0324774	0.179388	0	0.136956	0	0.0029184	0	0	0.0982455	0	0.221411	0	0	0.119043	0	0	0.0162182	0.0336493	0.000277377	0.0816386	0	0.553699	0.839704
TCGA-AB-2916	0.0248992	0.0464453	0.0206333	0.0823706	0	0.155914	0	0	0	0	0.0674726	0	0.294835	0	0	0.0983783	0	0	0.0847066	0	0.0326618	0.0916836	0	0.613062	0.810154
TCGA-AB-2917	0.0769023	0	0.0199164	0.0999148	0	0.172593	0	0.00592397	0	0	0.0580097	0	0.334714	0	0	0.00798169	0	0	0.102163	0.00583176	0.0749839	0.0410657	0	0.504599	0.865713
TCGA-AB-2918	0.0545209	0.114015	0.0157555	0	0	0.08037	0.0160787	0	0	0	0.0789488	0	0.259458	0	0	0.157759	0	0	0.134183	0	0.0889114	0	0	0.437844	0.899605
TCGA-AB-2919	0.109804	0.0725944	0.0894084	0.146813	0.0600712	0.0119447	0	0.0577988	0.00531922	0	0.104594	0	0.0734443	0	0	0.0504008	0	0.00106777	0.204717	0	0.0120227	0	0	0.387596	0.923175
TCGA-AB-2920	0.176557	0	0.0670093	0.147392	0	0.134837	0	0.0331654	0.0185755	0	0.0869091	0.00129319	0.15792	0	0	0.00206524	0	0	0.0238166	0.0469438	0.103516	0	0	0.458483	0.88789
TCGA-AB-2921	0.0807682	0.0703051	0.00938067	0.0568386	0	0.141821	0	0	0	0	0.0239003	0.00786543	0.344961	0	0	0.108056	0	0	0.115389	0	0.0290443	0.0116714	0	0.512967	0.862935
TCGA-AB-2924	0.0482305	0.0304322	0.0307892	0.0277687	0	0.209137	0	0	0	0	0.0991352	0	0.308914	0	0	0.10071	0	0	0.0384968	0.0181449	0.042682	0.0455595	0	0.479097	0.878903
TCGA-AB-2925	0.043955	0.0794994	0.0353026	0.0254601	0	0.128329	0	0.0101846	0	0	0.0375322	0.0107434	0.370809	0	0	0.143081	0	0	0.0818105	0	0.0332933	0	0	0.445995	0.894998
TCGA-AB-2927	0.0841954	0.0235045	0.0556885	0.113299	0	0.159542	0	0	0	0	0.082574	0	0.256331	0	0	0.0746449	0	0	0.0724323	0.00235454	0.0754342	0	0	0.597409	0.823099
TCGA-AB-2928	0.212747	0	0.0813266	0.131173	0.0172809	0.11616	0	0	0	0	0.138456	0.00812819	0.0714332	0	0	0.0544124	0	0	0.0443796	0.00321857	0.121285	0	0	0.295408	0.970228
TCGA-AB-2929	0.0864429	0.00521209	0.0618082	0.111394	0	0.150225	0	0.0321902	0	0	0.0993925	0.0357447	0.169715	0	0	0.0300708	0	0	0.134493	0	0.0433848	0.0399269	0	0.51423	0.861601
TCGA-AB-2930	0.0877076	0.106528	0	0.0365943	0	0.119411	0	0.00122218	0	0	0.110794	0	0.164294	0	0	0.157703	0	0	0.0934897	0	0.108183	0.0140735	0	0.464441	0.887838
TCGA-AB-2931	0.116058	0.00753039	0	0.0777089	0	0.129229	0	0	0.0432278	0	0.069134	0.00621279	0.146311	0	0	0.116217	0	0	0.159506	0	0.128865	0	0	0.393019	0.918927
TCGA-AB-2932	0.00394041	0.110528	0.0361165	0.07312	0	0.0865329	0	0.00382808	0	0	0.0639838	0	0.362606	0	0	0.147217	0	0.00431933	0.026967	0	0.0619626	0.0188778	0	0.521192	0.857348
TCGA-AB-2933	0.123091	0	0.0414457	0.100812	0	0.0371345	0.0525817	0.0126917	0	0	0.0796948	0	0.280178	0	0	0.100548	0	0	0.077252	0	0.0575366	0.0370343	0	0.566495	0.838604
TCGA-AB-2934	0.0848834	0.0208058	0.0303864	0.0377678	0	0.118399	0.0182277	0	0	0	0.0647159	0	0.456335	0	0	0.0457753	0.0125562	0	0.0599968	0	0.0476991	0.00245086	0	0.549323	0.840622
TCGA-AB-2935	0	0.0911343	0.0779179	0.127864	0	0.160748	0.00187014	0	0	0	0.112203	0	0.247275	0	0	0.0333514	0	0	0.0703819	0.0103157	0.0669383	0	0	0.574009	0.832196
TCGA-AB-2936	0.245972	0	0.015041	0.134556	0.12301	0	0	0.0306357	0.013898	0	0.170818	0	0.126845	0.00237445	0	0.0204398	0	0	0.0774801	0.00577599	0	0.0331542	0	0.56263	0.830258
TCGA-AB-2937	0.147048	0.025392	0	0.139149	0	0.212687	0	0	0	0	0.127851	0	0.125564	0	0	0.0962213	0	0	0.0492583	0.038959	0.0378701	0	0	0.376327	0.92781
TCGA-AB-2938	0.0917213	0	0.0878516	0.171718	0	0.141614	0	0.0548824	0	0	0.0250278	0.02862	0.158366	0	0.0100167	0.100015	0	0	0.108157	0	0.0220097	0	0	0.503237	0.867759
TCGA-AB-2939	0.0550986	0.0900906	0.0293636	0.125144	0	0.0753225	0	0.0515269	0.003692	0	0.0023916	0.0451427	0.176033	0	0	0.0296694	0	0	0.158489	0	0.158037	0	0	0.450454	0.893295
TCGA-AB-2940	0.0726744	0.036576	0.0605479	0.155887	0.00932777	0	0	0.0298986	0.013067	0	0.0948576	0.00966286	0.195343	0	0	0.0661368	0	0	0.177484	0	0.0380811	0.0404564	0	0.576603	0.833054
TCGA-AB-2941	0.10015	0.0285207	0.0150161	0.0577992	0	0.197766	0	0	0	0	0.10545	0	0.171882	0	0	0.0775155	0	0	0.132448	0.0225068	0.0560451	0.0349012	0	0.418308	0.907747
TCGA-AB-2942	0.0511959	0.0587473	0	0.107562	0	0.167778	0	0.0172795	0	0	0.0446817	0	0.298953	0	0	0.0859753	0	0	0.103794	0	0.0640332	0	0	0.525021	0.858468
TCGA-AB-2943	0.181804	0	0.0403175	0.217983	0.0747317	0	0	0	0.035068	0	0.166281	0	0.152352	0	0	0.01168	0	0	0.0160161	0.0321917	0.0715746	0	0	0.584135	0.817541
TCGA-AB-2944	0.109308	0.0374645	0.0357089	0.0661567	0	0.249068	0	0	0	0	0.0701777	0	0.191957	0	0	0.0485811	0	0	0.0374335	0.0189158	0.118832	0.0163967	0	0.379122	0.925355
TCGA-AB-2946	0.0386965	0.0587663	0.0474526	0.0833887	0	0.126197	0	0.0301539	0	0	0.0545718	0	0.294127	0	0	0.0920795	0	0	0.0961201	0	0.0784465	0	0	0.53643	0.854299
TCGA-AB-2948	0.036313	0.0543238	0.0497102	0.0646281	0	0.163736	0	0	0.0122416	0	0.0811312	0	0.308574	0	0	0.13117	0	0	0.0246119	0.00840971	0.0208997	0.0442513	0	0.541599	0.847893
TCGA-AB-2949	0.130052	0.0011596	0.0326183	0.0282769	0	0.177494	0	0	0.0167896	0	0.105248	0	0.306713	0	0	0.0432702	0	0	0.0734118	0	0.0849654	0	0	0.468723	0.884223
TCGA-AB-2950	0.132502	0.0102051	0.0514138	0.127533	0	0.167391	0	0.00201162	0	0	0.0830795	0	0.0684986	0	0	0.150703	0	0	0.107142	0.0192169	0.0803028	0	0	0.409017	0.911773
TCGA-AB-2952	0.131907	0	0.0462301	0.162499	0	0.0700425	0	0.0169075	0.0138379	0	0.102308	0	0.236915	0	0	0.0999682	0	0	0.0259678	0.0336538	0.059175	0.000588765	0	0.553068	0.842729
TCGA-AB-2954	0.0868998	0	0.0153241	0.0218066	0	0.138268	0	0.0379782	0	0	0.0853462	0	0.328946	0	0	0.105184	0	0	0.114602	0	0.0433998	0.0222449	0	0.499507	0.870084
TCGA-AB-2955	0.0289862	0.185698	0	0.173142	0.0497048	0	0	0.0366002	0.000205794	0.0192857	0	0.0728408	0.137426	0	0	0.0395087	0	0.00193097	0.140657	0	0.114013	0	0	0.390237	0.920601
TCGA-AB-2956	0.153857	0.00122645	0	0.0867548	0	0.0954742	0	0	0	0	0.0650572	0	0.353454	0	0	0.142694	0	0.00371096	0.00949949	0	0.0882715	0	0	0.445671	0.894601
TCGA-AB-2959	0.159329	0.0207095	0.0243559	0.152232	0	0.15361	0.0463318	0	0	0.0160433	0.0276908	0.0281012	0.143499	0	0	0.0823763	0	0	0.100452	0	0.0452688	0	0	0.52709	0.856237
TCGA-AB-2963	0.0473648	0.0280435	0.0376325	0.00662619	0	0.161368	0	0	0	0	0.0910685	0	0.269648	0	0	0.101923	0	0	0.0890002	0.014227	0.0879637	0.0651353	0	0.478606	0.879982
TCGA-AB-2964	0.0888928	0.0483546	0.0506241	0.113083	0	0.162175	0	0	0	0	0.0687232	0	0.0798035	0	0	0.101465	0	0	0.156753	0.0112147	0.11891	0	0	0.470144	0.88473
TCGA-AB-2965	0.0285934	0.0385366	0.0403545	0.0711283	0	0.0990928	0	0.00414878	0	0	0.0189817	0.0103294	0.333331	0	0	0.121839	0	0.00398337	0.125961	0	0.103721	0	0	0.500435	0.87016
TCGA-AB-2966	0.177179	0.0815475	0.012539	0.0752016	0	0.241476	0	0	0	0.038511	0.118294	0	0.0525464	0	0	0.0748474	0	0	0.0478555	0.0012857	0.0787168	0	0	0.474281	0.879583
TCGA-AB-2967	0.0364934	0.0300427	0.0536759	0.00952667	0	0.151815	0	0	0	0	0.0652865	0	0.324461	0	0	0.122977	0	0.00256507	0.0743618	0	0.0949544	0.03384	0	0.523671	0.858116
TCGA-AB-2969	0.0801551	0.029659	0.007809	0.0375985	0	0.10928	0	0.0199013	0	0	0.0477744	0	0.425146	0	0.00211662	0.110868	0	0.00268046	0.0603311	0	0.0663613	0.00031913	0	0.508484	0.862986
TCGA-AB-2970	0.0811447	0.0269924	0.0576734	0.0769936	0	0.148315	0.00571569	0	0	0	0.0583768	0	0.274042	0	0	0.155667	0	0	0.0658014	0	0.0492785	0	0	0.497341	0.872241
TCGA-AB-2971	0.00600382	0.0738744	0.0394003	0.1309	0	0.107476	0	0.0424032	0	0	0.0586265	0	0.317716	0	0	0.0934463	0	0	0.0781707	0	0.0479804	0.00400213	0	0.543254	0.849136
TCGA-AB-2972	0.0508477	0.0741994	0.0635746	0.157714	0	0.130678	0	0.0386651	0.0197237	0	0.145591	0	0.0628781	0	0	0.0278454	0	0	0.0861375	0.051899	0.090246	0	0	0.449273	0.892559
TCGA-AB-2973	0.085259	0.0156929	0.0353979	0.121037	0	0.0712755	0.049059	0	0	0	0.0631203	0	0.387556	0	0	0.0639298	0	0	0.0484192	0	0.0346886	0.0245652	0	0.606896	0.811985
TCGA-AB-2975	0.0156064	0.113765	0.0866399	0.236781	0.0122369	0.0195774	0	0.0206007	0	0	0.0339447	0.0380366	0.210037	0	0	0.0255761	0	0	0.136347	0.000384975	0.041025	0.00944175	0	0.438513	0.898008
TCGA-AB-2976	0.0977838	0.0238462	0.0465133	0.0673163	0	0.165158	0	0	0	0	0.0871248	0	0.163022	0	0	0.0980332	0	0	0.0672605	0.0461593	0.137783	0	0	0.380199	0.924323
TCGA-AB-2977	0.092446	0.0428963	0.0085639	0.0999739	0	0.0899625	0	0.0710591	0.00808468	0	0.0571234	0	0.348347	0	0	0.0781354	0	0	0.0560369	0.00671854	0.0399286	0.00072366	0	0.545647	0.845856
TCGA-AB-2978	0.115157	0	0.066469	0.212905	0	0.02993	0	0	0	0	0.0757441	0	0.246709	0	0	0.0328832	0	0	0.0871911	0.0462485	0.0697229	0.0170403	0	0.556893	0.83997
TCGA-AB-2979	0.13338	0.0278904	0.0211714	0.118843	0	0.0862174	0	0.0345501	0	0	0.10119	0	0.187851	0	0	0.127695	0	0	0.115953	0.0091545	0.0361042	0	0	0.490876	0.875106
TCGA-AB-2980	0.0571165	0.0822886	0.0333046	0.106156	0	0.187067	0	0.0890899	0	0	0.0401676	0.0235175	0.0614205	0	0	0.0682801	0	0.00199697	0.172436	0	0.0771599	0	0	0.429254	0.90257
TCGA-AB-2981	0.00682173	0.0394902	0.0207009	0.00216959	0	0.140797	0.0179585	0.00569731	0	0	0.0580639	0	0.282881	0	0.0352788	0.161853	0	0	0.0778962	0	0.081917	0.068475	0	0.57015	0.835647
TCGA-AB-2983	0.0978988	0.0666183	0.042329	0.134288	0	0.065001	0	0.00219193	0.0102115	0	0.0792684	0	0.201306	0	0	0.171958	0	0	0.0846427	0	0.0442864	0	0	0.483953	0.878354
TCGA-AB-2984	0.183817	0	0.0372092	0.121419	0	0.133867	0	0.0646472	0	0	0.00176294	0.0584319	0.0378964	0	0	0.118485	0	0	0.151127	0	0.0913384	0	0	0.411925	0.910499
TCGA-AB-2985	0.0257476	0.0482045	0.0316476	0.136654	0	0.127983	0	0.0123059	0	0	0.0513717	0.00105588	0.381907	0	0.000573969	0.103392	0	0	0.0434027	0	0	0.0357544	0	0.594073	0.817003
TCGA-AB-2986	0.0902922	0	0.0517381	0.176311	0	0.114346	0	0.0185942	0.0366182	0	0.067249	0	0.117628	0	0	0.0261648	0	0	0.126724	0	0.105548	0.0687867	0	0.496345	0.870696
TCGA-AB-2987	0.0455184	0.0722823	0.00604273	0.172091	0	0.13925	0	0.0138076	0.0157303	0	0.0386853	0	0.24385	0	0.0152276	0.177863	0	0	0	0.0160883	0	0.043563	0	0.639551	0.796254
TCGA-AB-2988	0.101049	0.0363787	0.0412305	0.027882	0	0.247561	0	0	0	0	0.102373	0	0.194527	0	0	0.102958	0	0.000339236	0.00310881	0.0116412	0.130952	0	0	0.37215	0.928351
TCGA-AB-2990	0.164733	0.0120038	0.0496125	0.203311	0	0.014472	0	0.0617082	0	0	0.0800436	0.0203779	0.134527	0	0	0.0187951	0	0	0.152269	0	0.0690404	0.0191069	0	0.503255	0.865799
TCGA-AB-2991	0.121942	0	0.0651262	0.189502	0.00935163	0	0	0.0801458	0.0050432	0	0.0842139	0.0232776	0.163859	0	0	0.0489365	0	0	0.164716	0	0.0438869	0	0	0.452366	0.891483
TCGA-AB-2993	0.0586993	0.097958	0.0601838	0	0	0.142326	0	0.00485394	0	0	0.0653581	0	0.11628	0	0	0.0856745	0	0	0.189492	0	0.176159	0.00301507	0	0.412381	0.91066
TCGA-AB-2994	0.00848103	0.137835	0	0.132025	0.0489237	0	0	0	0.0315512	0	0.102868	0.0289143	0.18786	0	0	0.00352445	0	0	0.206706	0	0.105279	0.00603195	0	0.484867	0.87616
TCGA-AB-2995	0.136481	0	0.0922935	0.192363	0	0.175604	0	0.0404598	0.0165563	0	0.139174	0	0.0598497	0	0	0.0358641	0	0	0.0689115	0.0063932	0.036049	0	0	0.543504	0.840258
TCGA-AB-2996	0.10291	0	0.0864823	0.0789778	0	0.096416	0	0.0126596	0	0	0.0786609	0	0.331445	0	0	0.0794388	0	0	0.104446	0.0282366	0.000326279	0	0	0.538444	0.849593
TCGA-AB-2998	0.102984	0	0.00218265	0.13648	0	0.024515	0	0.0273584	0.000190468	0	0.0927483	0.051221	0.205904	0	0	0.0247567	0	0	0.22494	0	0.106719	0	0	0.373756	0.928644
TCGA-AB-2999	0.0975223	0.00345925	0.0434049	0.125948	0	0.223046	0	0.00998532	0	0	0.109035	0	0.0800691	0	0	0.0297925	0	0	0.129388	0.0285614	0.119789	0	0	0.49212	0.871867
TCGA-AB-3000	0.0304879	0.15198	0	0.0355818	0.0325302	0.0627481	0	0	0	0	0.151297	0	0.169024	0	0	0.170967	0	0	0.101845	0.0127302	0.0607211	0.0200875	0	0.464427	0.887525
TCGA-AB-3002	0.120849	0.0320654	0.0467874	0.210573	0	0	0	0.0347266	7.28705e-05	0	0.0509769	0.00559984	0.179067	0	0	0.122791	0	0	0.0704991	0.00247043	0.123521	0	0	0.514869	0.86326
TCGA-AB-3005	0.0856526	0.0751683	0.0461776	0.111835	0	0.0915595	0	0.0411638	0.00356241	0	0.0251934	0.0327914	0.269473	0	0	0.183064	0	0	0.0236947	0	0.0106639	0	0	0.417917	0.907845
TCGA-AB-3006	0.150721	0.0395653	0.0378369	0.13332	0.0078892	0.0455579	0	0.039457	0	0	0.103375	0.0150655	0.0946213	0	0	0.0370334	0	0	0.173679	0.00257526	0.119304	0	0	0.434219	0.900034
TCGA-AB-3007	0.168878	0	0.0312509	0.210244	0	0.0600856	0	0.0601318	0.00627764	0	0.084827	0.0110408	0.14034	0	0	0.0052424	0	0.00107248	0.166863	0	0.0537459	0	0	0.425794	0.904192
TCGA-AB-3008	0.16844	0.0529295	0.016093	0.0638325	0	0.128176	0	0.0401211	0	0.0388512	0.083161	0	0.0921691	0	0	0.15649	0	0	0.0677287	0.00836684	0.0836406	0	0	0.4577	0.889457
TCGA-AB-3009	0.193498	0	0.0612065	0.154787	0.0649515	0	0	0.0110672	0.0311636	0	0.12857	0	0.114042	0	0	0.0539015	0	0.00443927	0.11084	0	0.0715335	0	0	0.413699	0.909904
TCGA-AB-3011	0.176012	0.010352	0.0712666	0.103903	0	0.154006	0	0	0.00354025	0	0.0403962	0	0.085738	0	0	0.128998	0	0	0.165144	0	0.0606445	0	0	0.432769	0.901008
TCGA-AB-3012	0.10436	0.00418977	0.0542526	0.0853972	0	0.127751	0	0.0472646	0	0	0.0751666	0	0.107388	0	0	0.0727666	0	0	0.18295	0.0335395	0.104975	0	0	0.429936	0.902582

## Sheet: S3
Table S3: model genes and "Coef" value
Gene	Coef
ACSL1	-0.27379
DECR1	0.830847
HSD17B11	-0.781303
MLYCD	-1.35954
PCBD1	-0.327051
RETSAT	0.638441
HSD17B10	-0.686075
MAOA	0.310342
ACAT2	-0.473174
ACO2	-0.781345
CBR1	0.472842
ETFDH	0.598284
CD1D	-0.31313
PSME1	0.501824
NCAPH2	0.715914
HCCS	0.818655
EPHX1	-0.441951
LGALS1	0.351435
PTPRG	-0.22368
PDHA1	0.89163

## Sheet: S4
Table S4: Immune function of each patient
id	APC_co_inhibition	APC_co_stimulation	CCR	Check-point	Cytolytic_activity	HLA	Inflammation-promoting	MHC_class_I	Parainflammation	T_cell_co-inhibition	T_cell_co-stimulation	Type_I_IFN_Reponse	Type_II_IFN_Reponse
TCGA-AB-2803	0.12566	0	0.180295	0.17652	0.296944	0.436506	0.340415	0.924278	0.401819	0.327968	0.242598	0.386779	0.360633
TCGA-AB-2805	0.430006	0.358488	0.216034	0.340784	0.453081	0.795259	0.355599	0.948781	0.551737	0.49956	0.281953	0.679027	0.558611
TCGA-AB-2806	0.384896	0.273158	0.153991	0.269628	0.321106	0.666574	0.277455	0.906387	0.341793	0.485993	0.150486	0.36763	0.383244
TCGA-AB-2808	0.417993	0.263652	0.211787	0.300776	0.419972	0.663582	0.311962	0.895831	0.439491	0.410496	0.221131	0.467936	0.553053
TCGA-AB-2810	0.30338	0.17217	0.137515	0.224645	0.571029	0.654231	0.347445	0.91336	0.39621	0.358132	0.175852	0.369295	0.333349
TCGA-AB-2811	0.41844	0.271383	0.233268	0.325725	0.41989	0.784578	0.40864	0.973625	0.473244	0.434085	0.370206	0.49137	0.53006
TCGA-AB-2812	0.296855	0.201081	0.15757	0.207409	0.292529	0.455068	0.267117	0.867424	0.361154	0.358654	0.155544	0.305008	0.603385
TCGA-AB-2813	0.42275	0.313321	0.275092	0.333511	0.509089	0.653731	0.364211	0.942307	0.605508	0.411354	0.309787	0.734066	0.528639
TCGA-AB-2814	0.44131	0.354474	0.192089	0.293123	0.56489	0.448342	0.366492	0.906194	0.402906	0.394121	0.233074	0.412382	0.29947
TCGA-AB-2815	0.46843	0.34215	0.23365	0.324222	0.301122	0.767499	0.28881	0.930156	0.510641	0.435487	0.241661	0.51227	0.44472
TCGA-AB-2816	0.524603	0.383473	0.234266	0.342961	0.395139	0.756658	0.355021	0.960261	0.525393	0.450253	0.304015	0.55142	0.567762
TCGA-AB-2817	0.393281	0.319707	0.219151	0.32193	0.480562	0.795511	0.409052	0.957607	0.521208	0.422363	0.183089	0.559792	0.507929
TCGA-AB-2818	0.441316	0.334576	0.240496	0.305236	0.468207	0.58926	0.358174	0.930396	0.474318	0.43574	0.310624	0.527852	0.626291
TCGA-AB-2819	0.387619	0.319564	0.187224	0.290612	0.464014	0.810098	0.420692	0.952226	0.491283	0.479665	0.261119	0.546398	0.45865
TCGA-AB-2820	0.367282	0.328592	0.21353	0.324247	0.803013	0.674145	0.428607	0.950255	0.388814	0.47756	0.320926	0.402656	0.653092
TCGA-AB-2821	0.376313	0.236113	0.228605	0.308666	0.525133	0.668321	0.354991	0.943073	0.48012	0.438382	0.289713	0.468624	0.575814
TCGA-AB-2822	0.495935	0.204354	0.147692	0.232989	0.393845	0.617093	0.242858	0.899897	0.347452	0.438562	0.195365	0.393989	0.443112
TCGA-AB-2823	0.268424	0.272495	0.187062	0.315331	0.608561	0.479153	0.357535	0.933209	0.374805	0.391673	0.353778	0.421892	0.554162
TCGA-AB-2824	0.392773	0.281222	0.235629	0.28131	0.557088	0.622672	0.451913	0.966415	0.477723	0.409007	0.294439	0.476285	0.626731
TCGA-AB-2825	0.488238	0.386089	0.236369	0.331144	0.403889	0.769137	0.315722	0.950331	0.499602	0.424802	0.282002	0.446118	0.573059
TCGA-AB-2826	0.387905	0.370362	0.220667	0.310528	0.433394	0.683993	0.320602	0.926615	0.487986	0.38323	0.293729	0.491182	0.400413
TCGA-AB-2828	0.418143	0.346501	0.214487	0.342619	0.35994	0.719898	0.286503	0.932228	0.504955	0.444987	0.245332	0.512104	0.508925
TCGA-AB-2830	0.413197	0.301881	0.213399	0.345927	0.642773	0.726686	0.454809	0.933967	0.421201	0.454214	0.380388	0.466634	0.601921
TCGA-AB-2832	0.402047	0.392028	0.170408	0.253527	0.413051	0.873129	0.396893	0.985507	0.46158	0.377186	0.183474	0.699925	0.419283
TCGA-AB-2833	0.461887	0.279104	0.235743	0.338237	0.396381	0.791202	0.250734	0.945394	0.570209	0.480379	0.25721	0.586965	0.479443
TCGA-AB-2834	0.376776	0.280068	0.221188	0.303467	0.295659	0.680063	0.242463	0.945874	0.46401	0.402169	0.272223	0.458661	0.48098
TCGA-AB-2835	0.409152	0.339881	0.217806	0.294768	0.276755	0.684719	0.278993	0.932648	0.503812	0.408183	0.249363	0.399368	0.472781
TCGA-AB-2836	0.470289	0.363861	0.240818	0.344329	0.564007	0.74739	0.376409	0.971444	0.599465	0.486103	0.305212	0.741885	0.583882
TCGA-AB-2837	0.46743	0.358403	0.248944	0.327315	0.482322	0.682249	0.333182	0.950082	0.578294	0.456079	0.277951	0.664359	0.548024
TCGA-AB-2838	0.512948	0.303545	0.276015	0.363978	0.640227	0.696289	0.46547	0.985917	0.625486	0.484632	0.368725	0.787229	0.479283
TCGA-AB-2839	0.435673	0.269964	0.176116	0.230018	0.326419	0.581741	0.270348	0.881801	0.351368	0.426682	0.190983	0.404609	0.73573
TCGA-AB-2840	0.335522	0.34339	0.186448	0.331249	0.450801	0.556825	0.27117	0.90647	0.387994	0.410851	0.362208	0.403391	0.384728
TCGA-AB-2841	0.330083	0.224892	0.212425	0.337302	0.710156	0.51341	0.400914	0.962242	0.401289	0.435942	0.414535	0.482424	0.453542
TCGA-AB-2842	0.44685	0.293817	0.19319	0.224296	0.31934	0.66125	0.315205	0.902038	0.507483	0.29931	0.225714	0.536364	0.388605
TCGA-AB-2843	0.493016	0.390158	0.250098	0.418657	0.744728	0.802609	0.480359	0.972731	0.567177	0.521737	0.377604	0.744774	0.619681
TCGA-AB-2844	0.378065	0.298978	0.202042	0.295218	0.357013	0.664011	0.253166	0.890776	0.415183	0.388588	0.232283	0.408984	0.464751
TCGA-AB-2845	0.413604	0.262411	0.222791	0.348592	0.54346	0.743709	0.37511	0.926267	0.421073	0.506748	0.26647	0.53863	0.518553
TCGA-AB-2846	0.375268	0.323133	0.229475	0.321527	0.436251	0.711548	0.256474	0.921678	0.451913	0.411483	0.245715	0.449509	0.508783
TCGA-AB-2847	0.411176	0.407132	0.212936	0.378046	0.811999	0.776748	0.484018	0.978563	0.400664	0.482859	0.370421	0.418441	0.60388
TCGA-AB-2848	0.404623	0.342994	0.213226	0.324078	0.523121	0.673422	0.363396	0.959924	0.46812	0.462287	0.267546	0.485199	0.495021
TCGA-AB-2849	0.426186	0.329851	0.165182	0.297482	0.455655	0.495049	0.368497	0.990953	0.369149	0.447385	0.273193	0.493872	0.619854
TCGA-AB-2851	0.425855	0.386604	0.253377	0.346179	0.496276	0.706203	0.402624	0.95658	0.530203	0.438916	0.32569	0.556211	0.633374
TCGA-AB-2853	0.43657	0.24801	0.161765	0.198244	0.369111	0.626939	0.324145	0.888177	0.344194	0.402153	0.160423	0.362437	0.633792
TCGA-AB-2854	0.394682	0.289624	0.240468	0.312652	0.366946	0.744472	0.328224	0.924813	0.525425	0.37891	0.281308	0.568547	0.616416
TCGA-AB-2855	0.469563	0.34787	0.167395	0.282688	0.324388	0.675816	0.267914	0.939804	0.393578	0.388204	0.181255	0.39636	0.488855
TCGA-AB-2856	0.385924	0.323953	0.231091	0.352172	0.493224	0.777872	0.38428	0.957352	0.473385	0.436935	0.302959	0.457687	0.588291
TCGA-AB-2857	0.490353	0.341678	0.268219	0.384913	0.805919	0.732318	0.511612	0.953727	0.47219	0.516607	0.421785	0.501355	0.505426
TCGA-AB-2858	0.389088	0.309462	0.19184	0.290589	0.408698	0.754054	0.33632	0.958258	0.380428	0.469988	0.308979	0.478701	0.433213
TCGA-AB-2859	0.477644	0.239058	0.232005	0.341356	0.658042	0.632195	0.497148	0.969399	0.473617	0.505576	0.446312	0.629745	0.803217
TCGA-AB-2860	0.490931	0.315117	0.263505	0.3966	0.818744	0.642046	0.539222	0.974755	0.556697	0.521798	0.444468	0.595779	0.585286
TCGA-AB-2861	0.366001	0.3774	0.200459	0.298616	0.482432	0.709608	0.372143	0.925066	0.432411	0.343615	0.244561	0.382136	0.491028
TCGA-AB-2862	0.311315	0.294749	0.192515	0.325544	0.657586	0.606353	0.35561	0.937215	0.337685	0.383717	0.434509	0.3905	0.418687
TCGA-AB-2863	0.420395	0.181832	0.158101	0.246365	0.180743	0.544419	0.16709	0.937799	0.45725	0.415286	0.154755	0.484247	0.462115
TCGA-AB-2865	0.57652	0.348354	0.238467	0.411912	0.612944	0.820815	0.469269	0.995101	0.607243	0.568229	0.3205	0.83548	0.644021
TCGA-AB-2866	0.423457	0.364428	0.215159	0.356314	0.630009	0.767329	0.41624	0.953819	0.486012	0.451853	0.30663	0.549911	0.47568
TCGA-AB-2867	0.382962	0.288359	0.22629	0.345235	0.716657	0.669758	0.421124	0.931738	0.408355	0.478415	0.378396	0.426339	0.602652
TCGA-AB-2868	0.471589	0.299198	0.225136	0.377234	0.854778	0.695182	0.469823	0.968519	0.448128	0.50492	0.468807	0.591322	0.486361
TCGA-AB-2869	0.386938	0.253973	0.190103	0.305227	0.677532	0.621549	0.402825	0.972229	0.371979	0.422687	0.351677	0.428637	0.626002
TCGA-AB-2870	0.478005	0.39321	0.241749	0.378283	0.531585	0.776805	0.38405	0.947322	0.536939	0.477526	0.328192	0.590695	0.490213
TCGA-AB-2871	0.415424	0.300905	0.200767	0.345686	0.83463	0.673069	0.469008	0.954115	0.3413	0.530789	0.475757	0.450456	0.664948
TCGA-AB-2872	0.339768	0.10679	0.143657	0.19706	0.353398	0.51781	0.239544	0.917185	0.352344	0.359772	0.167066	0.305543	0.241802
TCGA-AB-2873	0.434703	0.347446	0.259703	0.341302	0.507757	0.671955	0.283733	0.931663	0.514826	0.423857	0.325662	0.463528	0.58101
TCGA-AB-2874	0.367334	0.158006	0.163904	0.271801	0.366998	0.691645	0.191199	0.900516	0.357517	0.37391	0.214265	0.337642	0.389569
TCGA-AB-2875	0.405074	0.339582	0.180111	0.340074	0.612631	0.796445	0.417628	0.951783	0.404344	0.510836	0.315874	0.439427	0.574487
TCGA-AB-2876	0.432837	0.197866	0.184205	0.309182	0.481933	0.73209	0.345481	0.912994	0.366827	0.529386	0.200481	0.410154	0.533082
TCGA-AB-2877	0.266827	0.245242	0.130505	0.230909	0.480751	0.373707	0.326452	0.86178	0.300203	0.322614	0.288676	0.394877	0.389428
TCGA-AB-2878	0.424948	0.260907	0.233245	0.316864	0.623684	0.700353	0.408672	0.920778	0.451351	0.432514	0.388381	0.457229	0.663963
TCGA-AB-2879	0.359786	0.204288	0.121527	0.185537	0.324535	0.338879	0.271515	0.887489	0.331999	0.298407	0.192457	0.418742	0.572091
TCGA-AB-2880	0.423758	0.212505	0.19936	0.321842	0.565388	0.729029	0.358111	0.931641	0.406462	0.448276	0.204043	0.471484	0.520329
TCGA-AB-2881	0.428979	0.331065	0.215974	0.361148	0.639261	0.751446	0.433356	0.961298	0.442252	0.511152	0.337819	0.473899	0.555109
TCGA-AB-2882	0.507697	0.362062	0.292307	0.420386	0.881009	0.685833	0.579879	0.987182	0.566679	0.56341	0.458666	0.687951	0.625354
TCGA-AB-2883	0.301248	0.274631	0.168152	0.212588	0.451721	0.681719	0.346417	0.921473	0.400051	0.333518	0.153291	0.396961	0.388687
TCGA-AB-2884	0.450874	0.333931	0.227812	0.336377	0.419586	0.651597	0.329072	0.94107	0.481863	0.467872	0.347501	0.427714	0.650692
TCGA-AB-2885	0.349358	0.254747	0.19329	0.292668	0.617042	0.682735	0.405804	0.969905	0.429339	0.426545	0.306166	0.507751	0.545817
TCGA-AB-2886	0.388084	0.262717	0.162311	0.284626	0.442946	0.789052	0.405251	0.96856	0.407386	0.45188	0.21388	0.508461	0.462458
TCGA-AB-2887	0.38598	0.301777	0.158762	0.287261	0.456735	0.701172	0.341859	0.972667	0.3861	0.375862	0.183376	0.471349	0.460698
TCGA-AB-2889	0.410978	0.321204	0.21932	0.335679	0.461378	0.72659	0.338064	0.941663	0.499427	0.457092	0.229146	0.517724	0.497708
TCGA-AB-2890	0.477043	0.318584	0.24103	0.383411	0.874925	0.711421	0.520548	0.974901	0.474021	0.520501	0.436324	0.571008	0.654976
TCGA-AB-2891	0.483093	0.310144	0.240382	0.394105	0.351003	0.729626	0.230688	0.950421	0.477036	0.499733	0.353711	0.501723	0.470835
TCGA-AB-2892	0.419275	0.324237	0.224215	0.339786	0.421793	0.653551	0.283704	0.927954	0.468133	0.442413	0.259719	0.452223	0.494197
TCGA-AB-2893	0.382041	0.43792	0.24251	0.330468	0.442454	0.746291	0.380909	0.948928	0.5414	0.386899	0.233407	0.47794	0.451092
TCGA-AB-2894	0.405447	0.370804	0.172719	0.280414	0.654068	0.775477	0.423033	0.930063	0.367248	0.404652	0.264966	0.397698	0.395692
TCGA-AB-2895	0.382414	0.22317	0.149816	0.241561	0.281443	0.572564	0.24004	0.91875	0.33867	0.357564	0.228405	0.411251	0.724294
TCGA-AB-2896	0.410293	0.294925	0.176073	0.306084	0.403677	0.733098	0.32836	0.920832	0.372319	0.423545	0.28547	0.458876	0.646668
TCGA-AB-2897	0.255782	0.172796	0.144417	0.21536	0.492332	0.448945	0.282021	0.892959	0.334609	0.320825	0.201707	0.293994	0.337497
TCGA-AB-2898	0.345275	0.15825	0.191869	0.248499	0.524651	0.561684	0.358607	0.951833	0.41911	0.371835	0.27217	0.414827	0.428438
TCGA-AB-2899	0.455411	0.394181	0.243362	0.370565	0.613546	0.764477	0.459604	0.964477	0.512399	0.451202	0.31926	0.538988	0.505249
TCGA-AB-2900	0.497116	0.239387	0.212003	0.249767	0.336978	0.606185	0.320552	0.922225	0.483602	0.410428	0.216072	0.441598	0.495465
TCGA-AB-2901	0.405259	0.205418	0.173237	0.25021	0.413124	0.442122	0.277001	0.880174	0.380912	0.367434	0.214341	0.347442	0.488264
TCGA-AB-2903	0.360537	0.171603	0.113095	0.22004	0.34462	0.299179	0.264542	0.861844	0.349671	0.316113	0.162763	0.466482	0.454501
TCGA-AB-2904	0.428199	0.322423	0.202681	0.355028	0.629246	0.586435	0.392192	0.943493	0.402976	0.461868	0.390464	0.413301	0.611145
TCGA-AB-2908	0.328332	0.307967	0.23304	0.390366	0.661388	0.63635	0.415796	0.970658	0.470726	0.483399	0.421274	0.566546	0.605282
TCGA-AB-2910	0.303899	0.267774	0.182775	0.20158	0.427922	0.604204	0.318766	0.969603	0.412527	0.255008	0.160554	0.370321	0.363501
TCGA-AB-2911	0.420214	0.372554	0.254369	0.336099	0.536202	0.698219	0.42353	0.945834	0.554812	0.464196	0.330963	0.603653	0.525497
TCGA-AB-2912	0.480996	0.311121	0.197331	0.288499	0.343797	0.677031	0.318161	0.907529	0.479024	0.425282	0.152475	0.398941	0.534634
TCGA-AB-2913	0.407617	0.218992	0.147703	0.233636	0.3926	0.499472	0.242021	0.869357	0.325791	0.427471	0.222267	0.474367	0.697927
TCGA-AB-2914	0.407463	0.341773	0.193189	0.315397	0.447016	0.670996	0.357823	0.914144	0.426925	0.438871	0.234056	0.457402	0.456291
TCGA-AB-2915	0.510838	0.316446	0.257028	0.369459	0.723723	0.769011	0.430199	0.962703	0.473978	0.521913	0.412732	0.567426	0.577948
TCGA-AB-2916	0.504074	0.318555	0.260214	0.359661	0.679268	0.735908	0.368731	0.955336	0.53417	0.521946	0.434802	0.596351	0.581849
TCGA-AB-2917	0.453779	0.331656	0.184603	0.278491	0.370544	0.573376	0.285519	0.972173	0.417652	0.404821	0.204033	0.51855	0.493133
TCGA-AB-2918	0.466315	0.299717	0.181986	0.309712	0.166387	0.749891	0.244748	0.916067	0.395666	0.398397	0.232745	0.376742	0.59289
TCGA-AB-2919	0.341518	0.203146	0.134379	0.202358	0.304298	0.451672	0.266959	0.903344	0.308583	0.334934	0.205877	0.391773	0.343956
TCGA-AB-2920	0.131819	0.28157	0.19075	0.323671	0.462841	0.656103	0.279697	0.936254	0.37723	0.505689	0.355078	0.353452	0.383965
TCGA-AB-2921	0.460316	0.333143	0.212529	0.323813	0.416303	0.781102	0.343528	0.949242	0.46016	0.448775	0.290772	0.505811	0.561649
TCGA-AB-2924	0.405259	0.340139	0.214015	0.298749	0.348133	0.678581	0.312936	0.925455	0.434884	0.423603	0.295417	0.468708	0.572309
TCGA-AB-2925	0.388841	0.365753	0.215801	0.271942	0.294289	0.708506	0.309172	0.934834	0.462793	0.330051	0.191325	0.45009	0.495205
TCGA-AB-2927	0.446641	0.364107	0.272765	0.397388	0.618831	0.811885	0.45023	0.976097	0.507909	0.510901	0.361712	0.560693	0.528637
TCGA-AB-2928	0.406759	0.207481	0.116291	0.249307	0.346393	0.685766	0.278464	0.913434	0.317657	0.455311	0.0963078	0.344395	0.454734
TCGA-AB-2929	0.404807	0.409576	0.241171	0.388387	0.678702	0.70474	0.468193	0.972216	0.504881	0.49215	0.360805	0.648365	0.6221
TCGA-AB-2930	0.451021	0.30054	0.178174	0.310313	0.457912	0.790981	0.362958	0.94514	0.411296	0.425151	0.223363	0.452011	0.502287
TCGA-AB-2931	0.40372	0.284924	0.189	0.285224	0.450565	0.658832	0.317025	0.949531	0.400683	0.40737	0.268267	0.444771	0.607965
TCGA-AB-2932	0.460712	0.372593	0.23564	0.270213	0.367386	0.696917	0.371217	0.960215	0.541906	0.378585	0.192002	0.532339	0.471935
TCGA-AB-2933	0.408026	0.362048	0.230457	0.333341	0.52716	0.767065	0.374562	0.974419	0.537446	0.483084	0.239494	0.642299	0.454982
TCGA-AB-2934	0.528516	0.357713	0.245166	0.3798	0.459579	0.766003	0.406223	0.960614	0.547378	0.485722	0.358669	0.652213	0.673331
TCGA-AB-2935	0.455056	0.345061	0.260212	0.383662	0.870205	0.627735	0.518375	0.972966	0.516151	0.532917	0.422913	0.500331	0.547154
TCGA-AB-2936	0.416064	0.347392	0.210743	0.355625	0.698271	0.748018	0.406265	0.956922	0.40671	0.502415	0.385746	0.526315	0.576474
TCGA-AB-2937	0.366361	0.352047	0.174143	0.336632	0.475969	0.819559	0.325253	0.979438	0.442791	0.483927	0.232231	0.526747	0.591783
TCGA-AB-2938	0.591159	0.278339	0.251551	0.36589	0.682203	0.644925	0.468457	0.961218	0.520254	0.446389	0.433156	0.587477	0.728642
TCGA-AB-2939	0.369781	0.351077	0.190566	0.342256	0.373052	0.583735	0.294615	0.881975	0.402646	0.454583	0.250912	0.370742	0.531209
TCGA-AB-2940	0.466019	0.302106	0.224039	0.337716	0.61622	0.633793	0.382703	0.929502	0.401694	0.450691	0.303915	0.466982	0.529431
TCGA-AB-2941	0.435869	0.204008	0.175244	0.254153	0.328644	0.503131	0.230388	0.966435	0.378029	0.351165	0.32522	0.408603	0.504263
TCGA-AB-2942	0.455312	0.326708	0.197971	0.334431	0.504514	0.719248	0.301382	0.931811	0.430692	0.469442	0.249314	0.448836	0.49274
TCGA-AB-2943	0.392799	0.370486	0.234851	0.415458	0.862095	0.719519	0.463376	0.9688	0.42562	0.542887	0.517807	0.501877	0.612233
TCGA-AB-2944	0.376386	0.316131	0.192302	0.336536	0.27907	0.723969	0.277773	0.919822	0.447594	0.448568	0.267228	0.500178	0.642212
TCGA-AB-2946	0.465585	0.254066	0.213949	0.314029	0.45992	0.750286	0.37161	0.921201	0.431765	0.450984	0.228887	0.509373	0.555046
TCGA-AB-2948	0.407793	0.347731	0.237343	0.34196	0.454803	0.810389	0.31974	0.940372	0.480473	0.459465	0.339289	0.50944	0.525618
TCGA-AB-2949	0.411012	0.30985	0.188863	0.322653	0.362195	0.730976	0.314192	0.94778	0.448065	0.477947	0.158042	0.513894	0.558929
TCGA-AB-2950	0.389623	0.293309	0.165808	0.262889	0.411653	0.718494	0.340212	0.948478	0.371576	0.419989	0.18307	0.402441	0.482415
TCGA-AB-2952	0.425629	0.403983	0.2679	0.447491	0.600519	0.758831	0.409419	0.970427	0.559647	0.510139	0.495304	0.643283	0.56995
TCGA-AB-2954	0.483934	0.327758	0.201123	0.334816	0.358861	0.752907	0.267487	0.920214	0.470772	0.435054	0.235838	0.448164	0.510374
TCGA-AB-2955	0.493267	0.239328	0.119418	0.312488	0.593364	0.626882	0.266952	0.924738	0.250631	0.486336	0.23857	0.397114	0.548044
TCGA-AB-2956	0.435062	0.449051	0.20931	0.310786	0.451843	0.63361	0.403384	0.951784	0.518888	0.398064	0.211706	0.43534	0.507307
TCGA-AB-2959	0.514151	0.367985	0.205157	0.342563	0.695349	0.773172	0.451525	0.95405	0.459013	0.532004	0.294406	0.62358	0.518418
TCGA-AB-2963	0.385117	0.165042	0.178023	0.197946	0.228266	0.557844	0.24273	0.886582	0.418203	0.362668	0.199521	0.457958	0.482671
TCGA-AB-2964	0.411898	0.187068	0.152487	0.270166	0.493356	0.503839	0.275966	0.879382	0.357757	0.450139	0.237658	0.390165	0.456508
TCGA-AB-2965	0.446835	0.36714	0.217823	0.286851	0.34127	0.676745	0.324436	0.932768	0.478345	0.378508	0.248544	0.476133	0.642897
TCGA-AB-2966	0.452502	0.3161	0.150288	0.349938	0.614962	0.642841	0.35042	0.956933	0.432862	0.505549	0.308859	0.712244	0.516043
TCGA-AB-2967	0.388334	0.284501	0.217197	0.25977	0.282457	0.631784	0.298687	0.902952	0.440259	0.373428	0.255129	0.434025	0.652659
TCGA-AB-2969	0.397274	0.432326	0.226362	0.294635	0.305375	0.771166	0.378212	0.944715	0.540551	0.342597	0.219208	0.521512	0.458346
TCGA-AB-2970	0.468458	0.280501	0.22794	0.345849	0.421822	0.787272	0.354831	0.939693	0.469179	0.504825	0.270344	0.487418	0.658147
TCGA-AB-2971	0.424672	0.295439	0.219395	0.325181	0.587557	0.718883	0.47699	0.969323	0.496575	0.449671	0.346351	0.472725	0.495818
TCGA-AB-2972	0.343566	0.211749	0.159786	0.255548	0.567646	0.484475	0.358087	0.947592	0.34434	0.40717	0.330648	0.43315	0.502375
TCGA-AB-2973	0.526066	0.429222	0.241724	0.374682	0.620436	0.715241	0.438703	0.961248	0.531623	0.493851	0.387699	0.542132	0.475639
TCGA-AB-2975	0.450794	0.135557	0.145762	0.206698	0.540299	0.667661	0.319655	0.919947	0.342387	0.436724	0.187464	0.372747	0.475206
TCGA-AB-2976	0.405129	0.242948	0.173393	0.240644	0.312325	0.554582	0.233831	0.859529	0.333751	0.404265	0.254824	0.360219	0.60508
TCGA-AB-2977	0.407379	0.351987	0.253954	0.386955	0.463133	0.732486	0.34463	0.95045	0.509562	0.505373	0.418609	0.569003	0.525732
TCGA-AB-2978	0.447152	0.220506	0.220013	0.305242	0.602401	0.751103	0.368968	0.966691	0.464159	0.469657	0.328285	0.525631	0.573543
TCGA-AB-2979	0.323043	0.261369	0.209652	0.362189	0.543038	0.767722	0.411493	0.954071	0.398399	0.500574	0.292865	0.453451	0.551892
TCGA-AB-2980	0.368157	0.243305	0.181587	0.308403	0.536877	0.394875	0.261273	0.92344	0.345124	0.394558	0.414482	0.381342	0.501557
TCGA-AB-2981	0.633538	0.421622	0.271976	0.394668	0.544181	0.825539	0.473533	1	0.629489	0.509758	0.297777	0.709593	0.559292
TCGA-AB-2983	0.449881	0.314959	0.211059	0.3022	0.347722	0.771041	0.338056	0.912856	0.440791	0.428548	0.227272	0.505497	0.617761
TCGA-AB-2984	0.359969	0.237047	0.157719	0.22853	0.380849	0.401815	0.256674	0.841884	0.344552	0.320799	0.15738	0.314607	0.464065
TCGA-AB-2985	0.464049	0.463572	0.297594	0.408256	0.748468	0.788055	0.542443	0.961931	0.564148	0.510296	0.404251	0.538954	0.494552
TCGA-AB-2986	0.43574	0.305401	0.182845	0.286218	0.575729	0.648002	0.453311	0.926488	0.414433	0.406146	0.335069	0.503596	0.603386
TCGA-AB-2987	0.541979	0.434854	0.33124	0.449011	0.86378	0.806536	0.587082	0.973705	0.663757	0.584469	0.471263	0.654845	0.530357
TCGA-AB-2988	0.445416	0.283847	0.177269	0.306116	0.389599	0.647075	0.326899	0.907778	0.394052	0.426677	0.291008	0.446515	0.647603
TCGA-AB-2990	0.370933	0.287217	0.182368	0.266707	0.518854	0.522985	0.396061	0.897184	0.346343	0.404105	0.262233	0.394771	0.243763
TCGA-AB-2991	0.364851	0.340362	0.210245	0.364445	0.623109	0.610176	0.438815	0.974714	0.437692	0.471941	0.375321	0.443253	0.394708
TCGA-AB-2993	0.376857	0.210286	0.151062	0.217839	0.208508	0.450909	0.223462	0.890086	0.338207	0.351036	0.173554	0.361482	0.584271
TCGA-AB-2994	0.321098	0.269456	0.232474	0.348735	0.663815	0.61006	0.450961	0.945104	0.414522	0.458121	0.447345	0.421758	0.52497
TCGA-AB-2995	0.477385	0.281804	0.203495	0.332276	0.820988	0.697279	0.454544	0.958542	0.382669	0.498076	0.389299	0.494643	0.760276
TCGA-AB-2996	0.489243	0.284681	0.22094	0.308361	0.496169	0.730079	0.312087	0.952172	0.480837	0.442249	0.261612	0.495921	0.553517
TCGA-AB-2998	0.355487	0.31869	0.18731	0.337212	0.480807	0.594569	0.261136	0.950426	0.368064	0.390653	0.346339	0.413465	0.275058
TCGA-AB-2999	0.314675	0.238065	0.214376	0.309103	0.571505	0.492829	0.369085	0.94778	0.363094	0.436535	0.426596	0.42573	0.358709
TCGA-AB-3000	0.409091	0.23049	0.178247	0.32118	0.47701	0.753002	0.35341	0.938743	0.420074	0.453893	0.17244	0.507461	0.523022
TCGA-AB-3002	0.431857	0.288186	0.224557	0.320517	0.486434	0.79739	0.342825	0.939411	0.482077	0.404239	0.274763	0.493438	0.572557
TCGA-AB-3005	0.419618	0.37959	0.209239	0.329929	0.499143	0.822262	0.446393	0.983403	0.460825	0.448219	0.255385	0.549912	0.386178
TCGA-AB-3006	0.459887	0.226969	0.172902	0.269018	0.419619	0.625854	0.317296	0.932327	0.372439	0.450422	0.292498	0.41665	0.64576
TCGA-AB-3007	0.279505	0.215652	0.158991	0.285235	0.526839	0.471829	0.285092	0.960925	0.312515	0.3643	0.37926	0.352419	0.431281
TCGA-AB-3008	0.506745	0.281386	0.181528	0.329137	0.503722	0.650161	0.383157	0.95581	0.412069	0.467302	0.189783	0.439025	0.533469
TCGA-AB-3009	0.382782	0.339153	0.182656	0.318259	0.434261	0.614673	0.270909	0.889918	0.328388	0.471805	0.225422	0.394843	0.621389
TCGA-AB-3011	0.317442	0.20347	0.141714	0.231879	0.283416	0.489083	0.213655	0.873837	0.315365	0.358177	0.184008	0.375403	0.560049
TCGA-AB-3012	0.344757	0.220115	0.207245	0.261508	0.443424	0.524517	0.298969	0.946499	0.41121	0.380599	0.253793	0.431421	0.476311

## Sheet: S5
Table S5: Clustering subgroups of PPI network
#clustering method	cluster number	cluster color	gene count	protein name	protein identifier	protein description
kmeans	1	Red	57	ALDH1A1	9606.ENSP00000297785	Aldehyde dehydrogenase 1 family member a1; Retinal dehydrogenase 1; Can convert/oxidize retinaldehyde to retinoic acid. Binds free retinal and cellular retinol-binding protein-bound retinal (By similarity). May have a broader specificity and oxidize other aldehydes in vivo
kmeans	1	Red	57	AMICA1	9606.ENSP00000348635	Junctional adhesion molecule-like; Transmembrane protein of the plasma membrane of leukocytes that control their migration and activation through interaction with CXADR, a plasma membrane receptor found on adjacent epithelial and endothelial cells. The interaction between both receptors mediates the activation of gamma-delta T-cells, a subpopulation of T-cells residing in epithelia and involved i…
kmeans	1	Red	57	AREG	9606.ENSP00000379097	Amphiregulin; Ligand of the EGF receptor/EGFR. Autocrine growth factor as well as a mitogen for a broad range of target cells including astrocytes, Schwann cells and fibroblasts; Belongs to the amphiregulin family
kmeans	1	Red	57	C10orf128	9606.ENSP00000363268	Putative uncharacterized protein C10orf128; Chromosome 10 open reading frame 128
kmeans	1	Red	57	CBR1	9606.ENSP00000290349	Carbonyl reductase [NADPH] 1; NADPH-dependent reductase with broad substrate specificity. Catalyzes the reduction of a wide variety of carbonyl compounds including quinones, prostaglandins, menadione, plus various xenobiotics. Catalyzes the reduction of the antitumor anthracyclines doxorubicin and daunorubicin to the cardiotoxic compounds doxorubicinol and daunorubicinol. Can convert prostaglandi…
kmeans	1	Red	57	CCL23	9606.ENSP00000481357	C-C motif chemokine ligand 23
kmeans	1	Red	57	CD163	9606.ENSP00000352071	Scavenger receptor cysteine-rich type 1 protein M130; Acute phase-regulated receptor involved in clearance and endocytosis of hemoglobin/haptoglobin complexes by macrophages and may thereby protect tissues from free hemoglobin-mediated oxidative damage. May play a role in the uptake and recycling of iron, via endocytosis of hemoglobin/haptoglobin and subsequent breakdown of heme. Binds hemoglobin…
kmeans	1	Red	57	CD36	9606.ENSP00000399421	Platelet glycoprotein 4; Multifunctional glycoprotein that acts as receptor for a broad range of ligands. Ligands can be of proteinaceous nature like thrombospondin, fibronectin, collagen or amyloid-beta as well as of lipidic nature such as oxidized low-density lipoprotein (oxLDL), anionic phospholipids, long-chain fatty acids and bacterial diacylated lipopeptides. They are generally multivalent …
kmeans	1	Red	57	CLEC11A	9606.ENSP00000250340	C-type lectin domain family 11 member A; Promotes osteogenesis by stimulating the differentiation of mesenchymal progenitors into mature osteoblasts. Important for repair and maintenance of adult bone (By similarity); C-type lectin domain containing
kmeans	1	Red	57	CPNE8	9606.ENSP00000329748	Copine-8; Probable calcium-dependent phospholipid-binding protein that may play a role in calcium-mediated intracellular processes; Copines
kmeans	1	Red	57	CRIP1	9606.ENSP00000332449	Cysteine-rich protein 1; Seems to have a role in zinc absorption and may function as an intracellular zinc transport protein; LIM domain containing
kmeans	1	Red	57	CTSL	9606.ENSP00000345344	Cathepsin L1; Important for the overall degradation of proteins in lysosomes; Cathepsins
kmeans	1	Red	57	CX3CR1	9606.ENSP00000351059	CX3C chemokine receptor 1; Receptor for the CX3C chemokine fractalkine (CX3CL1); binds to CX3CL1 and mediates both its adhesive and migratory functions. Acts as coreceptor with CD4 for HIV-1 virus envelope protein (in vitro). Isoform 2 and isoform 3 seem to be more potent HIV-1 coreceptors than isoform 1
kmeans	1	Red	57	CYTH4	9606.ENSP00000248901	Cytohesin-4; Promotes guanine-nucleotide exchange on ARF1 and ARF5. Promotes the activation of ARF factors through replacement of GDP with GTP; Pleckstrin homology domain containing
kmeans	1	Red	57	CYTL1	9606.ENSP00000303550	Cytokine-like protein 1; Cytokine like 1
kmeans	1	Red	57	DNM1	9606.ENSP00000362014	Dynamin-1; Microtubule-associated force-producing protein involved in producing microtubule bundles and able to bind and hydrolyze GTP. Most probably involved in vesicular trafficking processes. Involved in receptor-mediated endocytosis; Pleckstrin homology domain containing
kmeans	1	Red	57	ELANE	9606.ENSP00000466090	Elastase, neutrophil expressed; Neutrophil elastase; Modifies the functions of natural killer cells, monocytes and granulocytes. Inhibits C5a-dependent neutrophil enzyme release and chemotaxis
kmeans	1	Red	57	FGD2	9606.ENSP00000274963	FYVE, RhoGEF and PH domain-containing protein 2; Activates CDC42, a member of the Ras-like family of Rho- and Rac proteins, by exchanging bound GDP for free GTP. Activates JNK1 via CDC42 but not RAC1. Binds to phosphatidylinositol 4,5-bisphosphate, phosphatidylinositol 3,4,5- trisphosphate, phosphatidylinositol 5-monophosphate, phosphatidylinositol 4-monophosphate and phosphatidylinositol 3- mono…
kmeans	1	Red	57	FGR	9606.ENSP00000363117	Fgr proto-oncogene, src family tyrosine kinase; Tyrosine-protein kinase Fgr; Non-receptor tyrosine-protein kinase that transmits signals from cell surface receptors devoid of kinase activity and contributes to the regulation of immune responses, including neutrophil, monocyte, macrophage and mast cell functions, cytoskeleton remodeling in response to extracellular stimuli, phagocytosis, cell adhe…
kmeans	1	Red	57	HGF	9606.ENSP00000222390	Hepatocyte growth factor; Potent mitogen for mature parenchymal hepatocyte cells, seems to be a hepatotrophic factor, and acts as a growth factor for a broad spectrum of tissues and cell types. Activating ligand for the receptor tyrosine kinase MET by binding to it and promoting its dimerization; Deafness associated genes
kmeans	1	Red	57	HK3	9606.ENSP00000292432	Hexokinase 3; Catalyzes the phosphorylation of hexose, such as D-glucose and D-fructose, to hexose 6-phosphate (D-glucose 6-phosphate and D- fructose 6-phosphate, respectively) . Mediates the initial step of glycolysis by catalyzing phosphorylation of D-glucose to D-glucose 6-phosphate
kmeans	1	Red	57	IFI30	9606.ENSP00000384886	Gamma-interferon-inducible lysosomal thiol reductase; Lysosomal thiol reductase that can reduce protein disulfide bonds. May facilitate the complete unfolding of proteins destined for lysosomal degradation. Plays an important role in antigen processing. Facilitates the generation of MHC class II- restricted epitodes from disulfide bond-containing antigen by the endocytic reduction of disulfide bo…
kmeans	1	Red	57	IGF2R	9606.ENSP00000349437	Cation-independent mannose-6-phosphate receptor; Transport of phosphorylated lysosomal enzymes from the Golgi complex and the cell surface to lysosomes. Lysosomal enzymes bearing phosphomannosyl residues bind specifically to mannose-6- phosphate receptors in the Golgi apparatus and the resulting receptor-ligand complex is transported to an acidic prelyosomal compartment where the low pH mediates …
kmeans	1	Red	57	ITGAX	9606.ENSP00000454623	Integrin subunit alpha x; Integrin alpha-X; Integrin alpha-X/beta-2 is a receptor for fibrinogen. It recognizes the sequence G-P-R in fibrinogen. It mediates cell-cell interaction during inflammatory responses. It is especially important in monocyte adhesion and chemotaxis
kmeans	1	Red	57	KIAA0125	9606.ENSP00000483092	KIAA0125
kmeans	1	Red	57	LDLRAD3	9606.ENSP00000318607	Low-density lipoprotein receptor class A domain-containing protein 3; May influence APP processing, resulting in a decrease in sAPP-alpha production and increased amyloidogenic P3 peptide production
kmeans	1	Red	57	LGALS1	9606.ENSP00000215909	Galectin-1; Lectin that binds beta-galactoside and a wide array of complex carbohydrates. Plays a role in regulating apoptosis, cell proliferation and cell differentiation. Inhibits CD45 protein phosphatase activity and therefore the dephosphorylation of Lyn kinase. Strong inducer of T-cell apoptosis; Endogenous ligands
kmeans	1	Red	57	LILRB2	9606.ENSP00000375629	Leukocyte immunoglobulin-like receptor subfamily B member 2; Receptor for class I MHC antigens. Recognizes a broad spectrum of HLA-A, HLA-B, HLA-C and HLA-G alleles. Involved in the down-regulation of the immune response and the development of tolerance. Competes with CD8A for binding to class I MHC antigens. Inhibits FCGR1A-mediated phosphorylation of cellular proteins and mobilization of intrac…
kmeans	1	Red	57	LILRB3	9606.ENSP00000245620	Leukocyte immunoglobulin-like receptor subfamily B member 3; May act as receptor for class I MHC antigens. Becomes activated upon coligation of LILRB3 and immune receptors, such as FCGR2B and the B-cell receptor. Down-regulates antigen-induced B- cell activation by recruiting phosphatases to its immunoreceptor tyrosine-based inhibitor motifs (ITIM); CD molecules
kmeans	1	Red	57	LILRB4	9606.ENSP00000375616	Leukocyte immunoglobulin-like receptor subfamily B member 4; Receptor for class I MHC antigens. Recognizes a broad spectrum of HLA-A, HLA-B, HLA-C and HLA-G alleles. Involved in the down-regulation of the immune response and the development of tolerance, e.g. towards transplants. Interferes with TNFRSF5- signaling and NF-kappa-B up-regulation. Inhibits receptor-mediated phosphorylation of cellula…
kmeans	1	Red	57	LPO	9606.ENSP00000262290	Lactoperoxidase; Antimicrobial agent which utilizes hydrogen peroxide and thiocyanate (SCN) to generate the antimicrobial substance hypothiocyanous acid (HOSCN) (By similarity). May contribute to airway host defense against infection
kmeans	1	Red	57	MPO	9606.ENSP00000225275	Myeloperoxidase; Part of the host defense system of polymorphonuclear leukocytes. It is responsible for microbicidal activity against a wide range of organisms. In the stimulated PMN, MPO catalyzes the production of hypohalous acids, primarily hypochlorous acid in physiologic situations, and other toxic intermediates that greatly enhance PMN microbicidal activity; Belongs to the peroxidase family…
kmeans	1	Red	57	MS4A3	9606.ENSP00000278865	Membrane-spanning 4-domains subfamily A member 3; Hematopoietic modulator for the G1-S cell cycle transition. Modulates the level of phosphorylation of cyclin- dependent kinase 2 (CDK2) through its direct binding to cyclin- dependent kinase inhibitor 3 (CDKN3/KAP); Belongs to the MS4A family
kmeans	1	Red	57	MYOF	9606.ENSP00000352208	Myoferlin; Calcium/phospholipid-binding protein that plays a role in the plasmalemma repair mechanism of endothelial cells that permits rapid resealing of membranes disrupted by mechanical stress. Involved in endocytic recycling. Implicated in VEGF signal transduction by regulating the levels of the receptor KDR (By similarity); Ferlin family
kmeans	1	Red	57	NGFRAP1	9606.ENSP00000361728	Nerve growth factor receptor-associated protein 1; Protein BEX3; May be a signaling adapter molecule involved in p75NTR- mediated apoptosis induced by NGF. Plays a role in zinc-triggered neuronal death (By similarity). May play an important role in the pathogenesis of neurogenetic diseases
kmeans	1	Red	57	PALM	9606.ENSP00000341911	A-kinase anchor protein 2; Paralemmin-1; Involved in plasma membrane dynamics and cell process formation. Isoform 1 and isoform 2 are necessary for axonal and dendritic filopodia induction, for dendritic spine maturation and synapse formation in a palmitoylation-dependent manner
kmeans	1	Red	57	PF4	9606.ENSP00000296029	Platelet factor 4; Released during platelet aggregation. Neutralizes the anticoagulant effect of heparin because it binds more strongly to heparin than to the chondroitin-4-sulfate chains of the carrier molecule. Chemotactic for neutrophils and monocytes. Inhibits endothelial cell proliferation, the short form is a more potent inhibitor than the longer form; Belongs to the intercrine alpha (chemo…
kmeans	1	Red	57	PLA2G4A	9606.ENSP00000356436	Cytosolic phospholipase A2; Selectively hydrolyzes arachidonyl phospholipids in the sn-2 position releasing arachidonic acid. Together with its lysophospholipid activity, it is implicated in the initiation of the inflammatory response; C2 domain containing phospholipases
kmeans	1	Red	57	PPBP	9606.ENSP00000296028	Platelet basic protein; LA-PF4 stimulates DNA synthesis, mitosis, glycolysis, intracellular cAMP accumulation, prostaglandin E2 secretion, and synthesis of hyaluronic acid and sulfated glycosaminoglycan. It also stimulates the formation and secretion of plasminogen activator by human synovial cells. NAP-2 is a ligand for CXCR1 and CXCR2, and NAP-2, NAP-2(73), NAP-2(74), NAP-2(1-66), and most pote…
kmeans	1	Red	57	PRRT4	9606.ENSP00000415026	Proline rich transmembrane protein 4
kmeans	1	Red	57	RAB27B	9606.ENSP00000262094	Ras-related protein Rab-27B; May be involved in targeting uroplakins to urothelial apical membranes; RAB, member RAS oncogene GTPases
kmeans	1	Red	57	SDPR	9606.ENSP00000305675	Caveolae-associated protein 2; Plays an important role in caveolar biogenesis and morphology. Regulates caveolae morphology by inducing membrane curvature within caveolae. Plays a role in caveola formation in a tissue-specific manner. Required for the formation of caveolae in the lung and fat endothelia but not in the heart endothelia. Negatively regulates the size or stability of CAVIN complexes…
kmeans	1	Red	57	SEL1L3	9606.ENSP00000382767	Protein sel-1 homolog 3; SEL1L family member 3
kmeans	1	Red	57	SHANK1	9606.ENSP00000293441	SH3 and multiple ankyrin repeat domains protein 1; Seems to be an adapter protein in the postsynaptic density (PSD) of excitatory synapses that interconnects receptors of the postsynaptic membrane including NMDA-type and metabotropic glutamate receptors via complexes with GKAP/PSD-95 and Homer, respectively, and the actin-based cytoskeleton. Plays a role in the structural and functional organizat…
kmeans	1	Red	57	SLC8A1	9606.ENSP00000384763	Sodium/calcium exchanger 1; Mediates the exchange of one Ca(2+) ion against three to four Na(+) ions across the cell membrane, and thereby contributes to the regulation of cytoplasmic Ca(2+) levels and Ca(2+)- dependent cellular processes. Contributes to Ca(2+) transport during excitation-contraction coupling in muscle. In a first phase, voltage-gated channels mediate the rapid increase of cytopl…
kmeans	1	Red	57	SORT1	9606.ENSP00000256637	Sortilin; Functions as a sorting receptor in the Golgi compartment and as a clearance receptor on the cell surface. Required for protein transport from the Golgi apparatus to the lysosomes by a pathway that is independent of the mannose-6-phosphate receptor (M6PR). Also required for protein transport from the Golgi apparatus to the endosomes. Promotes neuronal apoptosis by mediating endocytosis o…
kmeans	1	Red	57	SPATS2L	9606.ENSP00000482515	SPATS2-like protein; Spermatogenesis associated serine rich 2 like; Belongs to the SPATS2 family
kmeans	1	Red	57	SPINK2	9606.ENSP00000425961	Serine peptidase inhibitor, Kazal type 2
kmeans	1	Red	57	ST18	9606.ENSP00000276480	Suppression of tumorigenicity 18 protein; Repressor that binds to DNA sequences containing a bipartite element consisting of a direct repeat of the sequence 5'-AAAGTTT-3' separated by 2-9 nucleotides. Represses basal transcription activity from target promoters (By similarity). Inhibits colony formation in cultured breast cancer cells; Zinc fingers C2H2C-type
kmeans	1	Red	57	SYTL4	9606.ENSP00000362080	Synaptotagmin-like protein 4; Modulates exocytosis of dense-core granules and secretion of hormones in the pancreas and the pituitary. Interacts with vesicles containing negatively charged phospholipids in a Ca(2+)-independent manner (By similarity); Synaptotagmin like tandem C2 proteins
kmeans	1	Red	57	THBS1	9606.ENSP00000260356	Thrombospondin-1; Adhesive glycoprotein that mediates cell-to-cell and cell-to-matrix interactions. Binds heparin. May play a role in dentinogenesis and/or maintenance of dentin and dental pulp (By similarity). Ligand for CD36 mediating antiangiogenic properties. Plays a role in ER stress response, via its interaction with the activating transcription factor 6 alpha (ATF6) which produces adaptive…
kmeans	1	Red	57	TRH	9606.ENSP00000303452	Pro-thyrotropin-releasing hormone; Functions as a regulator of the biosynthesis of TSH in the anterior pituitary gland and as a neurotransmitter/ neuromodulator in the central and peripheral nervous systems. May promote hair shaft elongation, prolonge the hair cycle growth phase (anagen) and antagonized its termination by TGFB2. May also increase proliferation and inhibited apoptosis of hair matr…
kmeans	1	Red	57	UGGT2	9606.ENSP00000365938	UDP-glucose:glycoprotein glucosyltransferase 2; Recognizes glycoproteins with minor folding defects. Reglucosylates single N-glycans near the misfolded part of the protein, thus providing quality control for protein folding in the endoplasmic reticulum. Reglucosylated proteins are recognized by calreticulin for recycling to the endoplasmic reticulum and refolding or degradation (By similarity); B…
kmeans	1	Red	57	UGT3A2	9606.ENSP00000282507	UDP-glucuronosyltransferase 3A2; UDP-glucuronosyltransferases catalyze phase II biotransformation reactions in which lipophilic substrates are conjugated with glucuronic acid to increase water solubility and enhance excretion. They are of major importance in the conjugation and subsequent elimination of potentially toxic xenobiotics and endogenous compounds (By similarity); Belongs to the UDP-gly…
kmeans	1	Red	57	VNN1	9606.ENSP00000356905	Pantetheinase; Amidohydrolase that hydrolyzes specifically one of the carboamide linkages in D-pantetheine thus recycling pantothenic acid (vitamin B5) and releasing cysteamine; Belongs to the carbon-nitrogen hydrolase superfamily. BTD/VNN family
kmeans	1	Red	57	WBP5	9606.ENSP00000361745	Transcription elongation factor A protein-like 9; May be involved in transcriptional regulation
kmeans	1	Red	57	ZNF532	9606.ENSP00000338217	Zinc finger protein 532; May be involved in transcriptional regulation; Zinc fingers C2H2-type
kmeans	2	Green	26	ANXA8	9606.ENSP00000478026	Annexin A8; Annexins
kmeans	2	Green	26	DDIT4	9606.ENSP00000307305	DNA damage-inducible transcript 4 protein; Regulates cell growth, proliferation and survival via inhibition of the activity of the mammalian target of rapamycin complex 1 (mTORC1). Inhibition of mTORC1 is mediated by a pathway that involves DDIT4/REDD1, AKT1, the TSC1-TSC2 complex and the GTPase RHEB. Plays an important role in responses to cellular energy levels and cellular stress, including re…
kmeans	2	Green	26	DOCK1	9606.ENSP00000280333	Dedicator of cytokinesis protein 1; Involved in cytoskeletal rearrangements required for phagocytosis of apoptotic cells and cell motility. Along with DOCK1, mediates CRK/CRKL regulation of epithelial and endothelial cell spreading and migration on type IV collagen. Functions as a guanine nucleotide exchange factor (GEF), which activates Rac Rho small GTPases by exchanging bound GDP for free GTP.…
kmeans	2	Green	26	GABRE	9606.ENSP00000359353	Gamma-aminobutyric acid receptor subunit epsilon; GABA, the major inhibitory neurotransmitter in the vertebrate brain, mediates neuronal inhibition by binding to the GABA/benzodiazepine receptor and opening an integral chloride channel; Gamma-aminobutyric acid type A receptor subunits
kmeans	2	Green	26	GPR56	9606.ENSP00000455215	Adhesion G-protein coupled receptor G1; Receptor involved in cell adhesion and probably in cell- cell interactions. Mediates cell matrix adhesion in developing neurons and hematopoietic stem cells. Receptor for collagen III/COL3A1 in the developing brain and involved in regulation of cortical development, specifically in maintenance of the pial basement membrane integrity and in cortical laminati…
kmeans	2	Green	26	HNMT	9606.ENSP00000280097	Histamine N-methyltransferase; Inactivates histamine by N-methylation. Plays an important role in degrading histamine and in regulating the airway response to histamine; Belongs to the class I-like SAM-binding methyltransferase superfamily. HNMT family
kmeans	2	Green	26	HOXA10	9606.ENSP00000283921	Homeobox protein Hox-A10; Sequence-specific transcription factor which is part of a developmental regulatory system that provides cells with specific positional identities on the anterior-posterior axis. Binds to the DNA sequence 5'-AA[AT]TTTTATTAC-3'; HOXL subclass homeoboxes
kmeans	2	Green	26	HOXA3	9606.ENSP00000484411	Homeobox protein Hox-A3; Sequence-specific transcription factor which is part of a developmental regulatory system that provides cells with specific positional identities on the anterior-posterior axis; HOXL subclass homeoboxes
kmeans	2	Green	26	HOXA4	9606.ENSP00000353151	Homeobox protein Hox-A4; Sequence-specific transcription factor which is part of a developmental regulatory system that provides cells with specific positional identities on the anterior-posterior axis. Binds to sites in the 5'-flanking sequence of its coding region with various affinities. The consensus sequences of the high and low affinity binding sites are 5'-TAATGA[CG]-3' and 5'-CTAATTTT- 3'…
kmeans	2	Green	26	HOXA5	9606.ENSP00000222726	Homeobox protein Hox-A5; Sequence-specific transcription factor which is part of a developmental regulatory system that provides cells with specific positional identities on the anterior-posterior axis. Also binds to its own promoter. Binds specifically to the motif 5'-CYYNATTA[TG]Y-3'; HOXL subclass homeoboxes
kmeans	2	Green	26	HOXA6	9606.ENSP00000222728	Homeobox protein Hox-A6; Sequence-specific transcription factor which is part of a developmental regulatory system that provides cells with specific positional identities on the anterior-posterior axis; HOXL subclass homeoboxes
kmeans	2	Green	26	HOXA7	9606.ENSP00000242159	Homeobox protein Hox-A7; Sequence-specific transcription factor which is part of a developmental regulatory system that provides cells with specific positional identities on the anterior-posterior axis; HOXL subclass homeoboxes
kmeans	2	Green	26	HOXA9	9606.ENSP00000343619	Homeobox protein Hox-A9; Sequence-specific transcription factor which is part of a developmental regulatory system that provides cells with specific positional identities on the anterior-posterior axis. Required for induction of E-selectin and VCAM-1, on the endothelial cells surface at sites of inflammation; HOXL subclass homeoboxes
kmeans	2	Green	26	HOXB2	9606.ENSP00000331741	Homeobox protein Hox-B2; Sequence-specific transcription factor which is part of a developmental regulatory system that provides cells with specific positional identities on the anterior-posterior axis; Belongs to the Antp homeobox family. Proboscipedia subfamily
kmeans	2	Green	26	HOXB3	9606.ENSP00000417207	Homeobox protein Hox-B3; Sequence-specific transcription factor which is part of a developmental regulatory system that provides cells with specific positional identities on the anterior-posterior axis; Belongs to the Antp homeobox family
kmeans	2	Green	26	HOXB4	9606.ENSP00000328928	Homeobox protein Hox-B4; Sequence-specific transcription factor which is part of a developmental regulatory system that provides cells with specific positional identities on the anterior-posterior axis; HOXL subclass homeoboxes
kmeans	2	Green	26	HOXB5	9606.ENSP00000239151	Homeobox protein Hox-B5; Sequence-specific transcription factor which is part of a developmental regulatory system that provides cells with specific positional identities on the anterior-posterior axis; HOXL subclass homeoboxes
kmeans	2	Green	26	HOXB6	9606.ENSP00000420009	Homeobox protein Hox-B6; Sequence-specific transcription factor which is part of a developmental regulatory system that provides cells with specific positional identities on the anterior-posterior axis; Belongs to the Antp homeobox family
kmeans	2	Green	26	MEIS1	9606.ENSP00000272369	Homeobox protein Meis1; Acts as a transcriptional regulator of PAX6. Acts as a transcriptional activator of PF4 in complex with PBX1 or PBX2. Required for hematopoiesis, megakaryocyte lineage development and vascular patterning. May function as a cofactor for HOXA7 and HOXA9 in the induction of myeloid leukemias; TALE class homeoboxes and pseudogenes
kmeans	2	Green	26	METTL7B	9606.ENSP00000377796	Methyltransferase-like protein 7B; Probable methyltransferase
kmeans	2	Green	26	NKX2-3	9606.ENSP00000342828	Homeobox protein Nkx-2.3; Transcription factor; NKL subclass homeoboxes and pseudogenes
kmeans	2	Green	26	NTNG2	9606.ENSP00000376921	Netrin-G2; Involved in controlling patterning and neuronal circuit formation at the laminar, cellular, subcellular and synaptic levels. Promotes neurite outgrowth of both axons and dendrites; Netrins
kmeans	2	Green	26	PBX3	9606.ENSP00000362588	Pre-B-cell leukemia transcription factor 3; Transcriptional activator that binds the sequence 5'- ATCAATCAA-3'; TALE class homeoboxes and pseudogenes
kmeans	2	Green	26	PRDM16	9606.ENSP00000270722	PR domain zinc finger protein 16; Binds DNA and functions as a transcriptional regulator. Functions in the differentiation of brown adipose tissue (BAT) which is specialized in dissipating chemical energy in the form of heat in response to cold or excess feeding while white adipose tissue (WAT) is specialized in the storage of excess energy and the control of systemic metabolism. Together with CE…
kmeans	2	Green	26	SCHIP1	9606.ENSP00000404860	Schwannomin interacting protein 1, isoform CRA_c; May play a role in action potential conduction in myelinated cells through the organization of molecular complexes at nodes of Ranvier and axon initial segments. May also play a role in axon outgrowth and guidance (By similarity)
kmeans	2	Green	26	SGMS2	9606.ENSP00000378176	Phosphatidylcholine:ceramide cholinephosphotransferase 2; Sphingomyelin synthases synthesize the sphingolipid, sphingomyelin, through transfer of the phosphatidyl head group, phosphatidylcholine, on to the primary hydroxyl of ceramide. The reaction is bidirectional depending on the respective levels of the sphingolipid and ceramide. Plasma membrane SMS2 can also convert phosphatidylethanolamine (…
